# Supplementary material for: Genome, Functional Gene Annotation, and Nuclear Transformation of the Heterokont Oleaginous Alga Nannochloropsis oceanica CCMP1779
Source: PLoS Genet. 2012 Nov 15;8(11):e1003064. doi: 10.1371/journal.pgen.1003064 (PMC3499364; doi:10.1371/journal.pgen.1003064)
Supplement: Table S5 — Comparison of N. gaditana and N. oceanica CCMP1779 protein sets. (XLS) [file pgen.1003064.s018.xls]

## Sheet: A. shared OGs
Table S5	A. List of proteins in shared OGs. Each row contains one OG. OG type indicates if this OG is conserved or expanded in either lineage.
OG type	N. oceanica proteins	N. gaditana proteins
conserved	ocea|759-mRNA-1	gadi|Nga02970
conserved	ocea|10590-mRNA-1	gadi|Nga03552
conserved	ocea|11620-mRNA-1	gadi|Nga21136
conserved	ocea|3323-mRNA-1	gadi|Nga20158
conserved	ocea|5562-mRNA-1,ocea|6932-mRNA-1,ocea|7951-mRNA-1,ocea|3879-mRNA-1,ocea|7849-mRNA-1,ocea|4183-mRNA-1	gadi|Nga00955,gadi|Nga02129,gadi|Nga03803,gadi|Nga01098,gadi|Nga01099,gadi|Nga00956
N. gaditana expanded	ocea|4698-mRNA-1,ocea|4699-mRNA-1,ocea|8367-mRNA-1	gadi|Nga05289,gadi|Nga07010
conserved	ocea|6762-mRNA-1,ocea|2676-mRNA-1,ocea|10072-mRNA-1	gadi|Nga03434,gadi|Nga03446,gadi|Nga03410
N. gaditana expanded	ocea|6809-mRNA-1,ocea|6226-mRNA-1,ocea|6830-mRNA-1	gadi|Nga05674.01,gadi|Nga06454
conserved	ocea|10635-mRNA-1	gadi|Nga00819.01
conserved	ocea|1558-mRNA-1,ocea|1557-mRNA-1	gadi|Nga30611,gadi|Nga31000
N. gaditana expanded	ocea|1099-mRNA-1,ocea|1724-mRNA-1,ocea|1508-mRNA-1,ocea|130-mRNA-1,ocea|8733-mRNA-1,ocea|5149-mRNA-1,ocea|3944-mRNA-1,ocea|2604-mRNA-1,ocea|2387-mRNA-1,ocea|7241-mRNA-1,ocea|4332-mRNA-1	gadi|Nga04155,gadi|Nga07213
conserved	ocea|3724-mRNA-1,ocea|7032-mRNA-1	gadi|Nga02755,gadi|Nga04499
N. oceanica expanded	ocea|11734-mRNA-1,ocea|5150-mRNA-1,ocea|9388-mRNA-1	gadi|Nga04496,gadi|Nga06735,gadi|Nga00260,gadi|Nga01130.1
conserved	ocea|197-mRNA-1,ocea|4976-mRNA-1	gadi|Nga05286,gadi|Nga06151
N. gaditana expanded	ocea|6188-mRNA-1,ocea|6189-mRNA-1	gadi|Nga06213
N. gaditana expanded	ocea|6455-mRNA-1,ocea|194-mRNA-1	gadi|Nga02498
N. gaditana expanded	ocea|3555-mRNA-1,ocea|4985-mRNA-1	gadi|Nga00634
N. gaditana expanded	ocea|3698-mRNA-1,ocea|3849-mRNA-1,ocea|5918-mRNA-1	gadi|Nga01738
N. oceanica expanded	ocea|8677-mRNA-1,ocea|5460-mRNA-1	gadi|Nga03243,gadi|Nga02486.1,gadi|Nga02252
conserved	ocea|5598-mRNA-1	gadi|Nga06125
N. gaditana expanded	ocea|2003-mRNA-1,ocea|2003-mRNA-2,ocea|1998-mRNA-1	gadi|Nga03230,gadi|Nga05325.1
conserved	ocea|5593-mRNA-1	gadi|Nga20989
N. gaditana expanded	ocea|210-mRNA-1,ocea|6451-mRNA-1	gadi|Nga06158
conserved	ocea|277-mRNA-1,ocea|5128-mRNA-1	gadi|Nga07302,gadi|Nga00431
N. oceanica expanded	ocea|3188-mRNA-1	gadi|Nga20575,gadi|Nga00099.01
conserved	ocea|11968-mRNA-1	gadi|Nga00441
conserved	ocea|10583-mRNA-1,ocea|6617-mRNA-1	gadi|Nga03551,gadi|Nga06477
conserved	ocea|8590-mRNA-1	gadi|Nga00186
conserved	ocea|1129-mRNA-1,ocea|7569-mRNA-1,ocea|48-mRNA-1	gadi|Nga02642,gadi|Nga03277,gadi|Nga05191
N. oceanica expanded	ocea|11315-mRNA-1,ocea|1498-mRNA-1,ocea|5739-mRNA-1	gadi|Nga03022,gadi|Nga03506,gadi|Nga03885,gadi|Nga00147
N. oceanica expanded	ocea|11134-mRNA-1,ocea|6261-mRNA-1	gadi|Nga06718.1,gadi|Nga06720,gadi|Nga06719
conserved	ocea|8715-mRNA-1	gadi|Nga07210
N. gaditana expanded	ocea|1983-mRNA-1,ocea|2495-mRNA-1,ocea|286-mRNA-1,ocea|289-mRNA-1	gadi|Nga00152,gadi|Nga00335,gadi|Nga03841
conserved	ocea|4901-mRNA-1	gadi|Nga00151
conserved	ocea|9905-mRNA-1	gadi|Nga05988.1
conserved	ocea|6426-mRNA-1	gadi|Nga04235
N. oceanica expanded	ocea|10745-mRNA-1,ocea|7183-mRNA-1	gadi|Nga02985,gadi|Nga04350,gadi|Nga04354
conserved	ocea|11833-mRNA-1,ocea|4342-mRNA-1	gadi|Nga00081.01,gadi|Nga00568
N. oceanica expanded	ocea|9006-mRNA-1,ocea|9012-mRNA-1	gadi|Nga02181.1,gadi|Nga02643,gadi|Nga02183
N. gaditana expanded	ocea|1945-mRNA-1,ocea|1937-mRNA-1,ocea|5210-mRNA-1	gadi|Nga04451.1,gadi|Nga00278
N. oceanica expanded	ocea|8806-mRNA-1	gadi|Nga03726,gadi|Nga03808
conserved	ocea|5471-mRNA-1,ocea|9087-mRNA-1	gadi|Nga04456,gadi|Nga05843
conserved	ocea|11757-mRNA-1,ocea|8165-mRNA-1	gadi|Nga05373,gadi|Nga20373
conserved	ocea|5469-mRNA-1,ocea|6747-mRNA-1	gadi|Nga05750,gadi|Nga06530
N. oceanica expanded	ocea|4589-mRNA-1	gadi|Nga20513.1,gadi|Nga20574.1
conserved	ocea|579-mRNA-1	gadi|Nga02210
conserved	ocea|6700-mRNA-1	gadi|Nga03965
N. gaditana expanded	ocea|1043-mRNA-1,ocea|8115-mRNA-1,ocea|8874-mRNA-1	gadi|Nga04400.1,gadi|Nga05100.1
conserved	ocea|11597-mRNA-1,ocea|1368-mRNA-1	gadi|Nga20204,gadi|Nga03572.1
conserved	ocea|11908-mRNA-1,ocea|7147-mRNA-1	gadi|Nga00696,gadi|Nga06360
N. gaditana expanded	ocea|5444-mRNA-1,ocea|1968-mRNA-1	gadi|Nga31091
N. gaditana expanded	ocea|3504-mRNA-1,ocea|7675-mRNA-1,ocea|7493-mRNA-1	gadi|Nga00527
conserved	ocea|3862-mRNA-1,ocea|3862-mRNA-2	gadi|Nga02365,gadi|Nga01336
conserved	ocea|468-mRNA-1,ocea|923-mRNA-1	gadi|Nga00381,gadi|Nga05211
N. oceanica expanded	ocea|6768-mRNA-1	gadi|Nga03402,gadi|Nga03407
conserved	ocea|9754-mRNA-1	gadi|Nga30567
conserved	ocea|9181-mRNA-1	gadi|Nga20331
conserved	ocea|6966-mRNA-1	gadi|Nga01929
N. gaditana expanded	ocea|10899-mRNA-1,ocea|1285-mRNA-1	gadi|Nga30304
conserved	ocea|11845-mRNA-1,ocea|70-mRNA-1	gadi|Nga00091,gadi|Nga02241
conserved	ocea|10885-mRNA-1	gadi|Nga06405
conserved	ocea|11153-mRNA-1	gadi|Nga04626
conserved	ocea|1427-mRNA-1	gadi|Nga01243.1
conserved	ocea|2421-mRNA-1,ocea|10993-mRNA-1	gadi|Nga30142,gadi|Nga31140
conserved	ocea|6078-mRNA-1,ocea|5942-mRNA-1	gadi|Nga05742,gadi|Nga00162
conserved	ocea|3154-mRNA-1,ocea|11842-mRNA-1	gadi|Nga02434,gadi|Nga00101
conserved	ocea|2214-mRNA-1,ocea|4161-mRNA-1	gadi|Nga02727,gadi|Nga04942.01
conserved	ocea|8406-mRNA-1,ocea|9736-mRNA-1	gadi|Nga02765,gadi|Nga06442
N. oceanica expanded	ocea|4980-mRNA-1	gadi|Nga31013,gadi|Nga00611,gadi|Nga00600
N. gaditana expanded	ocea|11377-mRNA-1,ocea|11356-mRNA-1	gadi|Nga00506
N. oceanica expanded	ocea|8398-mRNA-1	gadi|Nga02427,gadi|Nga03630
N. oceanica expanded	ocea|521-mRNA-1	gadi|Nga02446,gadi|Nga07181.1,gadi|Nga07249,gadi|Nga06871
conserved	ocea|4269-mRNA-1,ocea|9174-mRNA-1	gadi|Nga02942,gadi|Nga05615.1
conserved	ocea|1151-mRNA-1,ocea|1149-mRNA-1	gadi|Nga03250,gadi|Nga03763
N. oceanica expanded	ocea|4493-mRNA-1	gadi|Nga03539,gadi|Nga05572,gadi|Nga07301
N. gaditana expanded	ocea|1143-mRNA-1,ocea|506-mRNA-1	gadi|Nga07308
N. oceanica expanded	ocea|4803-mRNA-1	gadi|Nga05057,gadi|Nga07264,gadi|Nga05062
N. oceanica expanded	ocea|3978-mRNA-1	gadi|Nga05110,gadi|Nga07282
conserved	ocea|3673-mRNA-1	gadi|Nga04809
conserved	ocea|10111-mRNA-1,ocea|6449-mRNA-1	gadi|Nga00314.1,gadi|Nga02517
conserved	ocea|8961-mRNA-1	gadi|Nga02564.1
conserved	ocea|11099-mRNA-1,ocea|3817-mRNA-1	gadi|Nga05088,gadi|Nga07064
N. gaditana expanded	ocea|11621-mRNA-1,ocea|82-mRNA-1,ocea|8509-mRNA-1	gadi|Nga30181
conserved	ocea|2531-mRNA-1	gadi|Nga03300
N. gaditana expanded	ocea|2423-mRNA-1,ocea|9603-mRNA-1,ocea|10860-mRNA-1	gadi|Nga02615
N. oceanica expanded	ocea|9580-mRNA-1	gadi|Nga06731.1,gadi|Nga30132
conserved	ocea|4034-mRNA-1	gadi|Nga01269
N. gaditana expanded	ocea|324-mRNA-1,ocea|9870-mRNA-1,ocea|805-mRNA-1,ocea|9871-mRNA-1	gadi|Nga01219
conserved	ocea|400-mRNA-1	gadi|Nga01468
N. oceanica expanded	ocea|6346-mRNA-1	gadi|Nga20593,gadi|Nga20685
conserved	ocea|10225-mRNA-1	gadi|Nga00738
conserved	ocea|7349-mRNA-1,ocea|7491-mRNA-1	gadi|Nga01004,gadi|Nga01328.01
conserved	ocea|10788-mRNA-1	gadi|Nga01054
N. gaditana expanded	ocea|2544-mRNA-1,ocea|5609-mRNA-1	gadi|Nga05712.1
N. gaditana expanded	ocea|3355-mRNA-1,ocea|11109-mRNA-1	gadi|Nga04154
N. gaditana expanded	ocea|1759-mRNA-1,ocea|3350-mRNA-1	gadi|Nga02177
N. gaditana expanded	ocea|4742-mRNA-1,ocea|4741-mRNA-1	gadi|Nga07299.1
conserved	ocea|1991-mRNA-1	gadi|Nga30882
conserved	ocea|4716-mRNA-1	gadi|Nga00125
conserved	ocea|9742-mRNA-1	gadi|Nga06435
N. oceanica expanded	ocea|9510-mRNA-1	gadi|Nga20041,gadi|Nga00916
conserved	ocea|8090-mRNA-1	gadi|Nga04564
conserved	ocea|2262-mRNA-1	gadi|Nga02167
conserved	ocea|1695-mRNA-1	gadi|Nga04122
N. gaditana expanded	ocea|8037-mRNA-1,ocea|10755-mRNA-1	gadi|Nga06449
N. gaditana expanded	ocea|5614-mRNA-1,ocea|858-mRNA-1	gadi|Nga03756
conserved	ocea|1525-mRNA-1	gadi|Nga20787
N. gaditana expanded	ocea|6465-mRNA-1,ocea|2024-mRNA-1	gadi|Nga04548
N. gaditana expanded	ocea|1138-mRNA-1,ocea|10921-mRNA-1	gadi|Nga03187
conserved	ocea|6386-mRNA-1	gadi|Nga21237.1
conserved	ocea|3201-mRNA-1	gadi|Nga05711
N. gaditana expanded	ocea|5414-mRNA-1,ocea|1283-mRNA-1	gadi|Nga05178
conserved	ocea|6316-mRNA-1	gadi|Nga03104
N. gaditana expanded	ocea|10492-mRNA-1,ocea|10494-mRNA-1	gadi|Nga03455
conserved	ocea|1323-mRNA-1	gadi|Nga03692
N. oceanica expanded	ocea|4432-mRNA-1	gadi|Nga07235,gadi|Nga05081
conserved	ocea|624-mRNA-1	gadi|Nga03353.1
conserved	ocea|9136-mRNA-1	gadi|Nga01630
conserved	ocea|1733-mRNA-1	gadi|Nga30601
conserved	ocea|4877-mRNA-1	gadi|Nga00364
conserved	ocea|2660-mRNA-1,ocea|4061-mRNA-1	gadi|Nga00051,gadi|Nga03687
conserved	ocea|3098-mRNA-1	gadi|Nga04912
conserved	ocea|6080-mRNA-1	gadi|Nga20769
conserved	ocea|4361-mRNA-1,ocea|4362-mRNA-1	gadi|Nga00570,gadi|Nga00751
conserved	ocea|5306-mRNA-1,ocea|7684-mRNA-1	gadi|Nga00972,gadi|Nga04255
N. gaditana expanded	ocea|10299-mRNA-1,ocea|11393-mRNA-1	gadi|Nga02956
conserved	ocea|6303-mRNA-1,ocea|11340-mRNA-1	gadi|Nga02322,gadi|Nga06821
N. oceanica expanded	ocea|8825-mRNA-1	gadi|Nga02547.01,gadi|Nga06481.1
N. oceanica expanded	ocea|3918-mRNA-1	gadi|Nga02656,gadi|Nga02651.01
N. oceanica expanded	ocea|4489-mRNA-1	gadi|Nga02672,gadi|Nga02680
N. gaditana expanded	ocea|10256-mRNA-1,ocea|10045-mRNA-1	gadi|Nga02676
N. gaditana expanded	ocea|2451-mRNA-1,ocea|2465-mRNA-1	gadi|Nga03163
conserved	ocea|30-mRNA-1,ocea|7447-mRNA-1	gadi|Nga03436,gadi|Nga30150
N. gaditana expanded	ocea|2674-mRNA-1,ocea|2672-mRNA-1	gadi|Nga03452
conserved	ocea|10956-mRNA-1,ocea|922-mRNA-1	gadi|Nga03545,gadi|Nga30837
N. gaditana expanded	ocea|8550-mRNA-1,ocea|9501-mRNA-1	gadi|Nga03856
N. gaditana expanded	ocea|11365-mRNA-1,ocea|11360-mRNA-1	gadi|Nga03910
conserved	ocea|6708-mRNA-1,ocea|7287-mRNA-1	gadi|Nga03917.01,gadi|Nga03918.1
N. gaditana expanded	ocea|10772-mRNA-1,ocea|1953-mRNA-1	gadi|Nga04049.1
conserved	ocea|9502-mRNA-1,ocea|9140-mRNA-1	gadi|Nga04284,gadi|Nga05858
N. gaditana expanded	ocea|4639-mRNA-1,ocea|4638-mRNA-1	gadi|Nga00665
N. gaditana expanded	ocea|1405-mRNA-1,ocea|1404-mRNA-1	gadi|Nga05366
conserved	ocea|4766-mRNA-1,ocea|11663-mRNA-1	gadi|Nga04682,gadi|Nga05210
conserved	ocea|5915-mRNA-1,ocea|5240-mRNA-1	gadi|Nga04685,gadi|Nga30572
N. gaditana expanded	ocea|4189-mRNA-1,ocea|4192-mRNA-1	gadi|Nga04857.01
conserved	ocea|5399-mRNA-1,ocea|11233-mRNA-1	gadi|Nga06242,gadi|Nga20052
N. gaditana expanded	ocea|8320-mRNA-1,ocea|8322-mRNA-1	gadi|Nga00133
N. oceanica expanded	ocea|167-mRNA-1	gadi|Nga20093.1,gadi|Nga00927
conserved	ocea|7332-mRNA-1,ocea|7327-mRNA-1	gadi|Nga20439,gadi|Nga21006
conserved	ocea|548-mRNA-1,ocea|10558-mRNA-1	gadi|Nga30608,gadi|Nga31135
N. gaditana expanded	ocea|7618-mRNA-1,ocea|9552-mRNA-1	gadi|Nga30783
conserved	ocea|5879-mRNA-1,ocea|8933-mRNA-1	gadi|Nga01203,gadi|Nga01207
N. gaditana expanded	ocea|4683-mRNA-1,ocea|4684-mRNA-1	gadi|Nga00681.1
N. oceanica expanded	ocea|11851-mRNA-1	gadi|Nga00094,gadi|Nga00092
N. gaditana expanded	ocea|3684-mRNA-1,ocea|3686-mRNA-1	gadi|Nga00727
N. oceanica expanded	ocea|7110-mRNA-1	gadi|Nga01155.01,gadi|Nga01150.1
N. gaditana expanded	ocea|4353-mRNA-1,ocea|4348-mRNA-1	gadi|Nga00561
N. gaditana expanded	ocea|6638-mRNA-1,ocea|1869-mRNA-1,ocea|1871-mRNA-1	gadi|Nga00399
N. gaditana expanded	ocea|152-mRNA-1,ocea|157-mRNA-1	gadi|Nga00993
N. gaditana expanded	ocea|374-mRNA-1,ocea|376-mRNA-1	gadi|Nga01351.01
N. gaditana expanded	ocea|8882-mRNA-1,ocea|10661-mRNA-1	gadi|Nga01381
conserved	ocea|640-mRNA-1	gadi|Nga00833
N. oceanica expanded	ocea|11414-mRNA-1	gadi|Nga00054.01,gadi|Nga00052.01
conserved	ocea|4900-mRNA-1,ocea|2231-mRNA-1	gadi|Nga01745,gadi|Nga00153
conserved	ocea|6476-mRNA-1,ocea|9529-mRNA-1	gadi|Nga01901,gadi|Nga01570
N. gaditana expanded	ocea|11840-mRNA-1,ocea|11857-mRNA-1	gadi|Nga00080
conserved	ocea|1564-mRNA-1,ocea|6798-mRNA-1	gadi|Nga02314,gadi|Nga04389
N. oceanica expanded	ocea|367-mRNA-1	gadi|Nga02362,gadi|Nga06617
N. oceanica expanded	ocea|8923-mRNA-1	gadi|Nga02396,gadi|Nga04977
N. oceanica expanded	ocea|201-mRNA-1	gadi|Nga02500,gadi|Nga06154
N. oceanica expanded	ocea|822-mRNA-1	gadi|Nga03034,gadi|Nga03935
conserved	ocea|5720-mRNA-1,ocea|5721-mRNA-1	gadi|Nga03154,gadi|Nga04710
N. oceanica expanded	ocea|8048-mRNA-1	gadi|Nga03256,gadi|Nga03272
N. oceanica expanded	ocea|3744-mRNA-1	gadi|Nga03570.1,gadi|Nga05050
N. oceanica expanded	ocea|9680-mRNA-1	gadi|Nga03812,gadi|Nga03813
N. oceanica expanded	ocea|8916-mRNA-1	gadi|Nga04027,gadi|Nga06529
conserved	ocea|2836-mRNA-1	gadi|Nga00628
N. oceanica expanded	ocea|4791-mRNA-1	gadi|Nga04459,gadi|Nga05055
N. oceanica expanded	ocea|7233-mRNA-1	gadi|Nga04537,gadi|Nga05019
N. oceanica expanded	ocea|2854-mRNA-1	gadi|Nga04593,gadi|Nga06974
N. oceanica expanded	ocea|8632-mRNA-1	gadi|Nga04606.1,gadi|Nga05653
N. oceanica expanded	ocea|1635-mRNA-1	gadi|Nga04611,gadi|Nga06794
N. oceanica expanded	ocea|9553-mRNA-1	gadi|Nga04784,gadi|Nga05767
N. oceanica expanded	ocea|4594-mRNA-1	gadi|Nga04815,gadi|Nga05074
N. oceanica expanded	ocea|4197-mRNA-1	gadi|Nga04854,gadi|Nga05832
N. oceanica expanded	ocea|4807-mRNA-1	gadi|Nga05065,gadi|Nga05067
N. oceanica expanded	ocea|10158-mRNA-1	gadi|Nga05493,gadi|Nga05901
conserved	ocea|8535-mRNA-1,ocea|8534-mRNA-1	gadi|Nga06309,gadi|Nga30804
conserved	ocea|3273-mRNA-1	gadi|Nga05531
N. oceanica expanded	ocea|5585-mRNA-1	gadi|Nga20226,gadi|Nga40123
N. gaditana expanded	ocea|10102-mRNA-1,ocea|10102-mRNA-3	gadi|Nga00348
N. gaditana expanded	ocea|10405-mRNA-1,ocea|3767-mRNA-1,ocea|1772-mRNA-1	gadi|Nga00761
N. gaditana expanded	ocea|10407-mRNA-1,ocea|2252-mRNA-1	gadi|Nga03923
N. gaditana expanded	ocea|1044-mRNA-1,ocea|8116-mRNA-1	gadi|Nga05096.1
N. gaditana expanded	ocea|1050-mRNA-1,ocea|8120-mRNA-1	gadi|Nga04403.01
N. gaditana expanded	ocea|10557-mRNA-1,ocea|6377-mRNA-1	gadi|Nga02305
conserved	ocea|10023-mRNA-1	gadi|Nga06320
conserved	ocea|7121-mRNA-1	gadi|Nga01715
conserved	ocea|306-mRNA-1	gadi|Nga05790.1
conserved	ocea|11025-mRNA-1	gadi|Nga04170
conserved	ocea|10703-mRNA-1,ocea|1636-mRNA-1	gadi|Nga04610.1,gadi|Nga04799
N. gaditana expanded	ocea|10738-mRNA-1,ocea|6466-mRNA-1	gadi|Nga30451
N. gaditana expanded	ocea|1075-mRNA-1,ocea|582-mRNA-1	gadi|Nga04145
N. gaditana expanded	ocea|11011-mRNA-1,ocea|9770-mRNA-1	gadi|Nga03522
N. gaditana expanded	ocea|11234-mRNA-1,ocea|11234-mRNA-2	gadi|Nga06240.01
N. gaditana expanded	ocea|11243-mRNA-1,ocea|5572-mRNA-1	gadi|Nga03596
N. gaditana expanded	ocea|11299-mRNA-1,ocea|707-mRNA-1	gadi|Nga30363
N. gaditana expanded	ocea|11401-mRNA-1,ocea|8231-mRNA-1,ocea|1255-mRNA-1	gadi|Nga04343.01
N. gaditana expanded	ocea|11680-mRNA-1,ocea|3103-mRNA-1,ocea|493-mRNA-1	gadi|Nga03794
N. gaditana expanded	ocea|11703-mRNA-1,ocea|9253-mRNA-1,ocea|11856-mRNA-1	gadi|Nga07158
N. gaditana expanded	ocea|11752-mRNA-1,ocea|2052-mRNA-1	gadi|Nga00097
N. gaditana expanded	ocea|11753-mRNA-1,ocea|2044-mRNA-1	gadi|Nga00076
N. gaditana expanded	ocea|11755-mRNA-1,ocea|2046-mRNA-1	gadi|Nga00073
N. gaditana expanded	ocea|11758-mRNA-1,ocea|2050-mRNA-1	gadi|Nga00106
N. gaditana expanded	ocea|11759-mRNA-1,ocea|2051-mRNA-1	gadi|Nga00104
N. gaditana expanded	ocea|11812-mRNA-1,ocea|11812-mRNA-2	gadi|Nga05183.1
N. gaditana expanded	ocea|1303-mRNA-1,ocea|6710-mRNA-1	gadi|Nga03919.01
conserved	ocea|7484-mRNA-1	gadi|Nga01001
N. gaditana expanded	ocea|1539-mRNA-1,ocea|315-mRNA-1	gadi|Nga00739
N. gaditana expanded	ocea|1548-mRNA-1,ocea|6858-mRNA-1,ocea|7967-mRNA-1	gadi|Nga02055.01
N. gaditana expanded	ocea|1570-mRNA-1,ocea|8996-mRNA-1	gadi|Nga04619
N. gaditana expanded	ocea|1658-mRNA-1,ocea|9894-mRNA-1	gadi|Nga31124
N. gaditana expanded	ocea|1850-mRNA-1,ocea|6994-mRNA-1	gadi|Nga00395
N. gaditana expanded	ocea|2018-mRNA-1,ocea|3654-mRNA-1	gadi|Nga05332
N. gaditana expanded	ocea|2107-mRNA-1,ocea|6430-mRNA-1	gadi|Nga04236
N. gaditana expanded	ocea|2108-mRNA-1,ocea|6429-mRNA-1	gadi|Nga04233
N. gaditana expanded	ocea|2109-mRNA-1,ocea|6431-mRNA-1	gadi|Nga04238
N. gaditana expanded	ocea|2646-mRNA-1,ocea|8867-mRNA-1	gadi|Nga04703
N. gaditana expanded	ocea|2648-mRNA-1,ocea|8868-mRNA-1	gadi|Nga04702
N. gaditana expanded	ocea|3062-mRNA-1,ocea|6336-mRNA-1	gadi|Nga02326
N. gaditana expanded	ocea|3067-mRNA-1,ocea|361-mRNA-1,ocea|8930-mRNA-1	gadi|Nga20354
N. gaditana expanded	ocea|321-mRNA-1,ocea|995-mRNA-1,ocea|320-mRNA-1	gadi|Nga21232
conserved	ocea|3460-mRNA-1,ocea|9944-mRNA-1	gadi|Nga05986.01,gadi|Nga01189
N. gaditana expanded	ocea|4085-mRNA-1,ocea|4870-mRNA-1	gadi|Nga00361
N. gaditana expanded	ocea|4832-mRNA-1,ocea|69-mRNA-1	gadi|Nga30502
conserved	ocea|4708-mRNA-1	gadi|Nga02004
N. gaditana expanded	ocea|5104-mRNA-1,ocea|5104-mRNA-2	gadi|Nga03699.1
N. gaditana expanded	ocea|5533-mRNA-1,ocea|86-mRNA-1	gadi|Nga30880
N. gaditana expanded	ocea|5735-mRNA-1,ocea|9604-mRNA-1	gadi|Nga01096.1
N. gaditana expanded	ocea|6125-mRNA-1,ocea|8008-mRNA-1	gadi|Nga00750
N. gaditana expanded	ocea|6126-mRNA-1,ocea|8009-mRNA-1	gadi|Nga00566.01
N. gaditana expanded	ocea|6127-mRNA-1,ocea|8005-mRNA-1	gadi|Nga00752
N. gaditana expanded	ocea|6128-mRNA-1,ocea|8006-mRNA-1	gadi|Nga00754
N. gaditana expanded	ocea|6129-mRNA-1,ocea|8012-mRNA-1	gadi|Nga00581.01
conserved	ocea|10114-mRNA-1	gadi|Nga00315
N. gaditana expanded	ocea|7145-mRNA-1,ocea|7145-mRNA-2	gadi|Nga06365
conserved	ocea|4317-mRNA-1	gadi|Nga05447
conserved	ocea|2174-mRNA-1	gadi|Nga06395
conserved	ocea|10444-mRNA-1	gadi|Nga02192
conserved	ocea|10504-mRNA-1	gadi|Nga03753
conserved	ocea|11945-mRNA-1	gadi|Nga00430
conserved	ocea|4978-mRNA-1	gadi|Nga00607
conserved	ocea|5624-mRNA-1	gadi|Nga05985.01
conserved	ocea|1186-mRNA-1	gadi|Nga30982
conserved	ocea|1038-mRNA-1	gadi|Nga03796
conserved	ocea|9444-mRNA-1	gadi|Nga30001
conserved	ocea|102-mRNA-1	gadi|Nga05417
conserved	ocea|4309-mRNA-1	gadi|Nga02340
conserved	ocea|8636-mRNA-1	gadi|Nga03676
conserved	ocea|3535-mRNA-1	gadi|Nga02898
conserved	ocea|8317-mRNA-1	gadi|Nga00135
conserved	ocea|8112-mRNA-1	gadi|Nga05017
conserved	ocea|8685-mRNA-1	gadi|Nga01666
conserved	ocea|11507-mRNA-1	gadi|Nga01459.01
conserved	ocea|513-mRNA-1	gadi|Nga01551
conserved	ocea|1794-mRNA-1	gadi|Nga01124.01
conserved	ocea|1994-mRNA-1	gadi|Nga03225.01
conserved	ocea|8796-mRNA-1	gadi|Nga03929.01
conserved	ocea|4770-mRNA-1	gadi|Nga01215
conserved	ocea|4409-mRNA-1	gadi|Nga00897
conserved	ocea|6003-mRNA-1	gadi|Nga04072
conserved	ocea|11538-mRNA-1	gadi|Nga00505
conserved	ocea|9684-mRNA-1	gadi|Nga04290
conserved	ocea|7342-mRNA-1	gadi|Nga04950
conserved	ocea|4154-mRNA-1	gadi|Nga06707
conserved	ocea|4363-mRNA-1	gadi|Nga00577
conserved	ocea|8819-mRNA-1	gadi|Nga03725
conserved	ocea|6942-mRNA-1	gadi|Nga01933
conserved	ocea|8914-mRNA-1	gadi|Nga06526
conserved	ocea|467-mRNA-1	gadi|Nga05225
conserved	ocea|4068-mRNA-1	gadi|Nga00070.01
conserved	ocea|5665-mRNA-1	gadi|Nga31081
conserved	ocea|5518-mRNA-1	gadi|Nga05260
conserved	ocea|11083-mRNA-1	gadi|Nga01389
conserved	ocea|6824-mRNA-1	gadi|Nga05681
conserved	ocea|11353-mRNA-1	gadi|Nga00496
conserved	ocea|8607-mRNA-1	gadi|Nga02730
conserved	ocea|11426-mRNA-1	gadi|Nga05395
conserved	ocea|10904-mRNA-1	gadi|Nga00741
conserved	ocea|6815-mRNA-1	gadi|Nga05687
conserved	ocea|2305-mRNA-1	gadi|Nga06214
conserved	ocea|660-mRNA-1	gadi|Nga01759.01
conserved	ocea|9669-mRNA-1	gadi|Nga06519
conserved	ocea|6172-mRNA-1	gadi|Nga30694
conserved	ocea|2650-mRNA-1	gadi|Nga30548
conserved	ocea|10983-mRNA-1	gadi|Nga21302.1
conserved	ocea|3544-mRNA-1	gadi|Nga02876
conserved	ocea|6213-mRNA-1	gadi|Nga20155
conserved	ocea|614-mRNA-1	gadi|Nga20312.1
conserved	ocea|10092-mRNA-1	gadi|Nga05872
conserved	ocea|10000-mRNA-1	gadi|Nga02311
conserved	ocea|215-mRNA-1	gadi|Nga02514.01
conserved	ocea|4810-mRNA-1	gadi|Nga05056
conserved	ocea|658-mRNA-1	gadi|Nga02319
conserved	ocea|5194-mRNA-1	gadi|Nga20165
conserved	ocea|6722-mRNA-1	gadi|Nga05688.1
conserved	ocea|253-mRNA-1	gadi|Nga20712
conserved	ocea|8645-mRNA-1	gadi|Nga30182
conserved	ocea|1912-mRNA-1	gadi|Nga03164
conserved	ocea|3374-mRNA-1	gadi|Nga30776
conserved	ocea|6819-mRNA-1	gadi|Nga05678
conserved	ocea|6732-mRNA-1	gadi|Nga00881.01
conserved	ocea|1785-mRNA-1	gadi|Nga01304
conserved	ocea|825-mRNA-1	gadi|Nga01360.01
conserved	ocea|8134-mRNA-1	gadi|Nga02012
conserved	ocea|5484-mRNA-1	gadi|Nga06903
conserved	ocea|9617-mRNA-1	gadi|Nga05705
conserved	ocea|10690-mRNA-1	gadi|Nga07140
conserved	ocea|11634-mRNA-1	gadi|Nga03829
conserved	ocea|11489-mRNA-1	gadi|Nga00508.01
conserved	ocea|10047-mRNA-1	gadi|Nga02677
conserved	ocea|10181-mRNA-1	gadi|Nga02886
conserved	ocea|11947-mRNA-1	gadi|Nga01529
conserved	ocea|5864-mRNA-1	gadi|Nga21190
N. oceanica expanded	ocea|3187-mRNA-1	gadi|Nga00083,gadi|Nga04797,gadi|Nga00087
conserved	ocea|2912-mRNA-1	gadi|Nga20532
conserved	ocea|9883-mRNA-1	gadi|Nga02146.1
conserved	ocea|8194-mRNA-1	gadi|Nga06671
N. oceanica expanded	ocea|9328-mRNA-1	gadi|Nga00401,gadi|Nga06230
N. oceanica expanded	ocea|11955-mRNA-1	gadi|Nga00446,gadi|Nga04308
N. oceanica expanded	ocea|11928-mRNA-1	gadi|Nga00725,gadi|Nga04661
N. oceanica expanded	ocea|10267-mRNA-1	gadi|Nga00746.1,gadi|Nga04733
N. oceanica expanded	ocea|8638-mRNA-1	gadi|Nga00798,gadi|Nga01777
N. oceanica expanded	ocea|10446-mRNA-1	gadi|Nga00862,gadi|Nga01486
N. oceanica expanded	ocea|181-mRNA-1	gadi|Nga01213,gadi|Nga02599
N. oceanica expanded	ocea|4454-mRNA-1	gadi|Nga01254,gadi|Nga04582
N. oceanica expanded	ocea|7364-mRNA-1	gadi|Nga01330,gadi|Nga04533
N. oceanica expanded	ocea|1110-mRNA-1	gadi|Nga01339,gadi|Nga05126
N. oceanica expanded	ocea|11501-mRNA-1	gadi|Nga01449,gadi|Nga05267
N. oceanica expanded	ocea|11499-mRNA-1	gadi|Nga01453.1,gadi|Nga05272
N. oceanica expanded	ocea|10461-mRNA-1	gadi|Nga01489,gadi|Nga02187
N. oceanica expanded	ocea|11747-mRNA-1	gadi|Nga01498,gadi|Nga07135
N. oceanica expanded	ocea|8101-mRNA-1	gadi|Nga01580,gadi|Nga03013
N. oceanica expanded	ocea|5676-mRNA-1	gadi|Nga01598,gadi|Nga01999
N. oceanica expanded	ocea|135-mRNA-1	gadi|Nga01632,gadi|Nga03625
N. oceanica expanded	ocea|10515-mRNA-1	gadi|Nga01710,gadi|Nga06820
N. oceanica expanded	ocea|5309-mRNA-1	gadi|Nga01830,gadi|Nga04510
N. oceanica expanded	ocea|378-mRNA-1	gadi|Nga01979,gadi|Nga06620
N. oceanica expanded	ocea|7247-mRNA-1	gadi|Nga02047,gadi|Nga04998
N. oceanica expanded	ocea|1668-mRNA-1	gadi|Nga02148,gadi|Nga05136
conserved	ocea|8828-mRNA-1	gadi|Nga02557
N. oceanica expanded	ocea|2134-mRNA-1	gadi|Nga03825,gadi|Nga06672
conserved	ocea|5976-mRNA-1	gadi|Nga30963
conserved	ocea|4757-mRNA-1	gadi|Nga30892
N. gaditana expanded	ocea|8959-mRNA-1,ocea|7297-mRNA-1	gadi|Nga02549
conserved	ocea|6627-mRNA-1	gadi|Nga02614.01
N. gaditana expanded	ocea|10255-mRNA-1,ocea|10261-mRNA-1	gadi|Nga02690
N. oceanica expanded	ocea|11459-mRNA-1	gadi|Nga02708,gadi|Nga02714.1
conserved	ocea|11469-mRNA-1	gadi|Nga02721
conserved	ocea|2215-mRNA-1	gadi|Nga02741
N. oceanica expanded	ocea|3531-mRNA-1	gadi|Nga02880.1,gadi|Nga30172
N. oceanica expanded	ocea|4273-mRNA-1	gadi|Nga02961,gadi|Nga02953
N. gaditana expanded	ocea|10748-mRNA-1,ocea|10747-mRNA-1	gadi|Nga02973
conserved	ocea|791-mRNA-1	gadi|Nga02989
conserved	ocea|6571-mRNA-1	gadi|Nga02997
N. gaditana expanded	ocea|6502-mRNA-1,ocea|738-mRNA-1	gadi|Nga03047
N. gaditana expanded	ocea|3655-mRNA-1,ocea|11468-mRNA-1	gadi|Nga03138
N. gaditana expanded	ocea|1919-mRNA-1,ocea|362-mRNA-1	gadi|Nga03152.1
N. gaditana expanded	ocea|8391-mRNA-1,ocea|276-mRNA-1	gadi|Nga03629
conserved	ocea|32-mRNA-1	gadi|Nga03662
N. gaditana expanded	ocea|518-mRNA-1,ocea|524-mRNA-1	gadi|Nga03684
N. gaditana expanded	ocea|7730-mRNA-1,ocea|5265-mRNA-1	gadi|Nga03713
conserved	ocea|6662-mRNA-1	gadi|Nga03900
N. oceanica expanded	ocea|1545-mRNA-1	gadi|Nga03994,gadi|Nga06259
N. gaditana expanded	ocea|3947-mRNA-1,ocea|1237-mRNA-1	gadi|Nga04125
conserved	ocea|8497-mRNA-1	gadi|Nga04201.01
N. gaditana expanded	ocea|2399-mRNA-1,ocea|5317-mRNA-1	gadi|Nga04513.1
N. gaditana expanded	ocea|4567-mRNA-1,ocea|3035-mRNA-1	gadi|Nga04691
conserved	ocea|9621-mRNA-1	gadi|Nga04718
N. oceanica expanded	ocea|1428-mRNA-1	gadi|Nga04739,gadi|Nga04738
conserved	ocea|9259-mRNA-1	gadi|Nga04922
N. gaditana expanded	ocea|10933-mRNA-1,ocea|2718-mRNA-1	gadi|Nga05232
N. oceanica expanded	ocea|8380-mRNA-1	gadi|Nga05292,gadi|Nga30284
conserved	ocea|410-mRNA-1	gadi|Nga05347
N. gaditana expanded	ocea|9869-mRNA-1,ocea|5275-mRNA-1	gadi|Nga05480
N. oceanica expanded	ocea|5548-mRNA-1	gadi|Nga05528,gadi|Nga05533
N. gaditana expanded	ocea|7189-mRNA-1,ocea|6345-mRNA-1	gadi|Nga05542
N. gaditana expanded	ocea|646-mRNA-1,ocea|2227-mRNA-1	gadi|Nga05597
N. gaditana expanded	ocea|3202-mRNA-1,ocea|2925-mRNA-1	gadi|Nga05718
N. oceanica expanded	ocea|88-mRNA-1	gadi|Nga05723,gadi|Nga30235
N. oceanica expanded	ocea|441-mRNA-1	gadi|Nga05944,gadi|Nga05946
N. oceanica expanded	ocea|444-mRNA-1	gadi|Nga05947,gadi|Nga20773
N. gaditana expanded	ocea|6360-mRNA-1,ocea|3552-mRNA-1	gadi|Nga06178
N. gaditana expanded	ocea|10883-mRNA-1,ocea|1559-mRNA-1	gadi|Nga06406.1
N. gaditana expanded	ocea|7070-mRNA-1,ocea|7069-mRNA-1	gadi|Nga06569.1
conserved	ocea|3004-mRNA-1	gadi|Nga06656
conserved	ocea|8197-mRNA-1	gadi|Nga06676
N. gaditana expanded	ocea|6209-mRNA-1,ocea|6207-mRNA-1	gadi|Nga06725
conserved	ocea|11388-mRNA-1	gadi|Nga06813.1
N. oceanica expanded	ocea|11307-mRNA-1	gadi|Nga07002,gadi|Nga02074
conserved	ocea|4799-mRNA-1	gadi|Nga07160
N. gaditana expanded	ocea|478-mRNA-1,ocea|11959-mRNA-1	gadi|Nga07242
N. oceanica expanded	ocea|7842-mRNA-1	gadi|Nga07304,gadi|Nga02066
N. oceanica expanded	ocea|5555-mRNA-1	gadi|Nga20021,gadi|Nga20489
N. oceanica expanded	ocea|11368-mRNA-1	gadi|Nga20160,gadi|Nga00478
N. oceanica expanded	ocea|619-mRNA-1	gadi|Nga20510,gadi|Nga20341
N. gaditana expanded	ocea|10820-mRNA-1,ocea|9177-mRNA-1	gadi|Nga20591
N. oceanica expanded	ocea|927-mRNA-1	gadi|Nga20758,gadi|Nga20414
N. oceanica expanded	ocea|10950-mRNA-1	gadi|Nga21166.1,gadi|Nga05736
conserved	ocea|9381-mRNA-1	gadi|Nga02243
N. gaditana expanded	ocea|2405-mRNA-1,ocea|572-mRNA-1	gadi|Nga30161
conserved	ocea|6527-mRNA-1	gadi|Nga30200
conserved	ocea|318-mRNA-1	gadi|Nga30240
N. oceanica expanded	ocea|4293-mRNA-1	gadi|Nga30490,gadi|Nga30509
N. gaditana expanded	ocea|5226-mRNA-1,ocea|5225-mRNA-1	gadi|Nga30537
conserved	ocea|5983-mRNA-1	gadi|Nga30553
N. gaditana expanded	ocea|6029-mRNA-1,ocea|9493-mRNA-1	gadi|Nga30635
N. oceanica expanded	ocea|11626-mRNA-1	gadi|Nga30888,gadi|Nga21067
N. gaditana expanded	ocea|8709-mRNA-1,ocea|11708-mRNA-1	gadi|Nga31049
N. gaditana expanded	ocea|9666-mRNA-1,ocea|9984-mRNA-1	gadi|Nga40053
N. oceanica expanded	ocea|10718-mRNA-1	gadi|Nga40067,gadi|Nga50028
N. gaditana expanded	ocea|6857-mRNA-1,ocea|1550-mRNA-1	gadi|Nga02050
conserved	ocea|5174-mRNA-1	gadi|Nga00269
N. gaditana expanded	ocea|4550-mRNA-1,ocea|4549-mRNA-1	gadi|Nga01408
N. oceanica expanded	ocea|8241-mRNA-1	gadi|Nga00189,gadi|Nga00188
N. gaditana expanded	ocea|11275-mRNA-1,ocea|184-mRNA-1	gadi|Nga01208
N. oceanica expanded	ocea|10609-mRNA-1	gadi|Nga01811,gadi|Nga01808
conserved	ocea|7806-mRNA-1	gadi|Nga01996
N. gaditana expanded	ocea|7726-mRNA-1,ocea|9364-mRNA-1	gadi|Nga01567
conserved	ocea|9421-mRNA-1	gadi|Nga01640
N. gaditana expanded	ocea|853-mRNA-1,ocea|856-mRNA-1	gadi|Nga01367
N. gaditana expanded	ocea|3818-mRNA-1,ocea|3816-mRNA-1	gadi|Nga01316
conserved	ocea|3393-mRNA-1	gadi|Nga00877
N. oceanica expanded	ocea|2512-mRNA-1	gadi|Nga30581,gadi|Nga00059
N. oceanica expanded	ocea|11836-mRNA-1	gadi|Nga06726,gadi|Nga00084
N. gaditana expanded	ocea|4188-mRNA-1,ocea|11948-mRNA-1	gadi|Nga00434
N. oceanica expanded	ocea|2882-mRNA-1	gadi|Nga01789,gadi|Nga01786
N. gaditana expanded	ocea|4064-mRNA-1,ocea|5164-mRNA-1	gadi|Nga00268
conserved	ocea|8394-mRNA-1	gadi|Nga01609
conserved	ocea|4082-mRNA-1	gadi|Nga00322
N. oceanica expanded	ocea|6907-mRNA-1	gadi|Nga30802,gadi|Nga01476
N. oceanica expanded	ocea|3392-mRNA-1	gadi|Nga00874,gadi|Nga00876
conserved	ocea|11514-mRNA-1	gadi|Nga01460.01
N. gaditana expanded	ocea|10574-mRNA-1,ocea|8013-mRNA-1	gadi|Nga01812
N. gaditana expanded	ocea|612-mRNA-1,ocea|610-mRNA-2	gadi|Nga00841.01
N. oceanica expanded	ocea|11912-mRNA-1	gadi|Nga00707,gadi|Nga00705
N. oceanica expanded	ocea|1412-mRNA-1	gadi|Nga21225.1,gadi|Nga00234.01
N. oceanica expanded	ocea|10290-mRNA-1	gadi|Nga01690,gadi|Nga01689
conserved	ocea|4410-mRNA-1	gadi|Nga00565
N. gaditana expanded	ocea|7372-mRNA-1,ocea|6475-mRNA-1	gadi|Nga01565
N. gaditana expanded	ocea|9341-mRNA-1,ocea|2060-mRNA-1	gadi|Nga00947
N. gaditana expanded	ocea|6027-mRNA-1,ocea|6025-mRNA-1	gadi|Nga01414
N. gaditana expanded	ocea|4672-mRNA-1,ocea|4676-mRNA-1	gadi|Nga00667.1
N. gaditana expanded	ocea|3133-mRNA-1,ocea|8151-mRNA-1	gadi|Nga01875
N. gaditana expanded	ocea|4438-mRNA-1,ocea|10107-mRNA-1	gadi|Nga00328
N. gaditana expanded	ocea|2025-mRNA-1,ocea|4974-mRNA-1	gadi|Nga00642
N. oceanica expanded	ocea|373-mRNA-1	gadi|Nga01980.01,gadi|Nga01981.01
N. oceanica expanded	ocea|4979-mRNA-1	gadi|Nga00621,gadi|Nga00635
N. oceanica expanded	ocea|10953-mRNA-1	gadi|Nga02436,gadi|Nga03707
N. oceanica expanded	ocea|6683-mRNA-1	gadi|Nga02442,gadi|Nga04765
N. oceanica expanded	ocea|7567-mRNA-1	gadi|Nga02521,gadi|Nga07053
N. oceanica expanded	ocea|1907-mRNA-1	gadi|Nga02526,gadi|Nga04248
N. oceanica expanded	ocea|11314-mRNA-1	gadi|Nga03021,gadi|Nga03505
N. oceanica expanded	ocea|3272-mRNA-1	gadi|Nga03036,gadi|Nga05942
N. oceanica expanded	ocea|9750-mRNA-1	gadi|Nga04316,gadi|Nga06443
N. oceanica expanded	ocea|9676-mRNA-1	gadi|Nga04987,gadi|Nga06253
N. oceanica expanded	ocea|3256-mRNA-1	gadi|Nga05016,gadi|Nga06922
N. oceanica expanded	ocea|10723-mRNA-1	gadi|Nga05991,gadi|Nga06354.1
N. oceanica expanded	ocea|2726-mRNA-1	gadi|Nga06562,gadi|Nga07223
N. oceanica expanded	ocea|5628-mRNA-1	gadi|Nga06943,gadi|Nga21027
N. oceanica expanded	ocea|571-mRNA-1	gadi|Nga07059,gadi|Nga07184
N. gaditana expanded	ocea|1000-mRNA-1,ocea|1101-mRNA-1	gadi|Nga06451
N. gaditana expanded	ocea|10408-mRNA-1,ocea|2253-mRNA-1	gadi|Nga03926
N. gaditana expanded	ocea|1051-mRNA-1,ocea|8121-mRNA-1	gadi|Nga04404.01
N. gaditana expanded	ocea|1052-mRNA-1,ocea|8875-mRNA-1	gadi|Nga04341
N. gaditana expanded	ocea|10660-mRNA-1,ocea|2079-mRNA-1	gadi|Nga02256
N. gaditana expanded	ocea|10736-mRNA-1,ocea|9757-mRNA-1	gadi|Nga07176
N. gaditana expanded	ocea|10810-mRNA-1,ocea|6908-mRNA-1	gadi|Nga06270
N. gaditana expanded	ocea|1082-mRNA-1,ocea|9411-mRNA-1	gadi|Nga04873.1
N. gaditana expanded	ocea|11016-mRNA-1,ocea|9771-mRNA-1	gadi|Nga03523
N. gaditana expanded	ocea|11246-mRNA-1,ocea|5574-mRNA-1	gadi|Nga02400
N. gaditana expanded	ocea|113-mRNA-1,ocea|6250-mRNA-1	gadi|Nga04915
N. gaditana expanded	ocea|11449-mRNA-1,ocea|8484-mRNA-1	gadi|Nga05402
N. gaditana expanded	ocea|11581-mRNA-1,ocea|4885-mRNA-1	gadi|Nga31128
N. gaditana expanded	ocea|11748-mRNA-1,ocea|11749-mRNA-1	gadi|Nga07136
N. gaditana expanded	ocea|11763-mRNA-1,ocea|2049-mRNA-1	gadi|Nga00089
N. gaditana expanded	ocea|11807-mRNA-1,ocea|5119-mRNA-1	gadi|Nga02119
N. gaditana expanded	ocea|11827-mRNA-1,ocea|6024-mRNA-1	gadi|Nga07211
N. gaditana expanded	ocea|1185-mRNA-1,ocea|3866-mRNA-1	gadi|Nga04449
N. gaditana expanded	ocea|1239-mRNA-1,ocea|2403-mRNA-1	gadi|Nga04313
N. gaditana expanded	ocea|1549-mRNA-1,ocea|7965-mRNA-1	gadi|Nga02056
N. gaditana expanded	ocea|1641-mRNA-1,ocea|3219-mRNA-1	gadi|Nga00687
N. gaditana expanded	ocea|1979-mRNA-1,ocea|2692-mRNA-1	gadi|Nga07217
N. gaditana expanded	ocea|2001-mRNA-1,ocea|2001-mRNA-2	gadi|Nga03236.01
N. gaditana expanded	ocea|2054-mRNA-1,ocea|8694-mRNA-1	gadi|Nga03734
N. gaditana expanded	ocea|2113-mRNA-1,ocea|6438-mRNA-1	gadi|Nga04234
N. gaditana expanded	ocea|2653-mRNA-1,ocea|8872-mRNA-1	gadi|Nga04704
N. gaditana expanded	ocea|3065-mRNA-1,ocea|3069-mRNA-1	gadi|Nga02151
N. gaditana expanded	ocea|3277-mRNA-1,ocea|3278-mRNA-1	gadi|Nga04876
N. gaditana expanded	ocea|3363-mRNA-1,ocea|352-mRNA-1	gadi|Nga01588
N. gaditana expanded	ocea|3649-mRNA-1,ocea|5995-mRNA-1	gadi|Nga03264
N. gaditana expanded	ocea|4464-mRNA-1,ocea|6884-mRNA-1	gadi|Nga00788
N. gaditana expanded	ocea|4465-mRNA-1,ocea|6883-mRNA-1	gadi|Nga00786
N. gaditana expanded	ocea|4946-mRNA-1,ocea|7378-mRNA-1	gadi|Nga01727
N. gaditana expanded	ocea|5401-mRNA-1,ocea|6873-mRNA-1	gadi|Nga06238
N. gaditana expanded	ocea|5747-mRNA-1,ocea|7281-mRNA-1	gadi|Nga02924
N. gaditana expanded	ocea|5894-mRNA-1,ocea|6740-mRNA-1	gadi|Nga03406
N. gaditana expanded	ocea|6002-mRNA-1,ocea|9399-mRNA-1	gadi|Nga03809
N. gaditana expanded	ocea|7141-mRNA-1,ocea|9078-mRNA-1	gadi|Nga04763.01
N. gaditana expanded	ocea|7450-mRNA-1,ocea|7875-mRNA-1	gadi|Nga04620
N. gaditana expanded	ocea|7969-mRNA-1,ocea|9201-mRNA-1	gadi|Nga04916
N. gaditana expanded	ocea|8047-mRNA-1,ocea|9079-mRNA-1	gadi|Nga04762.01
conserved	ocea|5713-mRNA-1	gadi|Nga04826
N. oceanica expanded	ocea|4077-mRNA-1	gadi|Nga00050,gadi|Nga06596
N. oceanica expanded	ocea|1395-mRNA-1	gadi|Nga00213,gadi|Nga05361
N. oceanica expanded	ocea|5684-mRNA-1	gadi|Nga00244,gadi|Nga01344
N. oceanica expanded	ocea|535-mRNA-1	gadi|Nga00250,gadi|Nga01346
N. oceanica expanded	ocea|5337-mRNA-1	gadi|Nga00778,gadi|Nga04588
N. oceanica expanded	ocea|11602-mRNA-1	gadi|Nga00866,gadi|Nga07207
N. oceanica expanded	ocea|973-mRNA-1	gadi|Nga01013,gadi|Nga04903
N. oceanica expanded	ocea|7637-mRNA-1	gadi|Nga01153,gadi|Nga06934
N. oceanica expanded	ocea|682-mRNA-1	gadi|Nga01754,gadi|Nga04385
N. oceanica expanded	ocea|3541-mRNA-1	gadi|Nga01866,gadi|Nga05106
N. oceanica expanded	ocea|6154-mRNA-1	gadi|Nga01958,gadi|Nga01959
N. oceanica expanded	ocea|9053-mRNA-1	gadi|Nga02249,gadi|Nga04683
N. gaditana expanded	ocea|10523-mRNA-1,ocea|4059-mRNA-1	gadi|Nga00341
conserved	ocea|9836-mRNA-1	gadi|Nga02280
conserved	ocea|2194-mRNA-1	gadi|Nga02289
conserved	ocea|2197-mRNA-1	gadi|Nga02290
conserved	ocea|2193-mRNA-1	gadi|Nga02293
conserved	ocea|2184-mRNA-1	gadi|Nga02294
conserved	ocea|2180-mRNA-1	gadi|Nga02295
conserved	ocea|2199-mRNA-1	gadi|Nga02296
conserved	ocea|2195-mRNA-1	gadi|Nga02297
conserved	ocea|3556-mRNA-1	gadi|Nga02298
conserved	ocea|10944-mRNA-1	gadi|Nga02300
conserved	ocea|10941-mRNA-1	gadi|Nga02302
conserved	ocea|10948-mRNA-1	gadi|Nga02304
conserved	ocea|10015-mRNA-1	gadi|Nga02307
conserved	ocea|665-mRNA-1	gadi|Nga02315
conserved	ocea|4166-mRNA-1	gadi|Nga02317.01
conserved	ocea|6289-mRNA-1	gadi|Nga02320.01
conserved	ocea|6299-mRNA-1	gadi|Nga02323.01
conserved	ocea|2354-mRNA-1	gadi|Nga02328.01
conserved	ocea|2356-mRNA-1	gadi|Nga02330.01
conserved	ocea|9238-mRNA-1	gadi|Nga02332
conserved	ocea|9231-mRNA-1	gadi|Nga02333.1
conserved	ocea|4307-mRNA-1	gadi|Nga02338
conserved	ocea|9927-mRNA-1	gadi|Nga02342
conserved	ocea|8890-mRNA-1	gadi|Nga02344
conserved	ocea|8891-mRNA-1	gadi|Nga02345.01
conserved	ocea|8892-mRNA-1	gadi|Nga02347
conserved	ocea|8895-mRNA-1	gadi|Nga02348.01
conserved	ocea|7095-mRNA-1	gadi|Nga02355
conserved	ocea|371-mRNA-1	gadi|Nga02363.1
conserved	ocea|6270-mRNA-1	gadi|Nga02364
conserved	ocea|5886-mRNA-1	gadi|Nga02369
conserved	ocea|6087-mRNA-1	gadi|Nga02375
conserved	ocea|358-mRNA-1	gadi|Nga02378.1
conserved	ocea|356-mRNA-1	gadi|Nga02381
conserved	ocea|8433-mRNA-1	gadi|Nga02384
conserved	ocea|525-mRNA-1	gadi|Nga02385
conserved	ocea|948-mRNA-1	gadi|Nga02390.1
conserved	ocea|10959-mRNA-1	gadi|Nga02397.1
conserved	ocea|979-mRNA-1	gadi|Nga02398
conserved	ocea|978-mRNA-1	gadi|Nga02402
conserved	ocea|10955-mRNA-1	gadi|Nga02403.01
conserved	ocea|1058-mRNA-1	gadi|Nga02404
conserved	ocea|7043-mRNA-1	gadi|Nga02406
conserved	ocea|1006-mRNA-1	gadi|Nga02407
conserved	ocea|8023-mRNA-1	gadi|Nga02408
conserved	ocea|8902-mRNA-1	gadi|Nga02412.1
conserved	ocea|11867-mRNA-1	gadi|Nga02413
conserved	ocea|9122-mRNA-1	gadi|Nga02414
conserved	ocea|9124-mRNA-1	gadi|Nga02415
conserved	ocea|9121-mRNA-1	gadi|Nga02418
conserved	ocea|9110-mRNA-1	gadi|Nga02423.1
conserved	ocea|9109-mRNA-1	gadi|Nga02425.01
conserved	ocea|292-mRNA-1	gadi|Nga02426.01
conserved	ocea|3148-mRNA-1	gadi|Nga02430
conserved	ocea|3153-mRNA-1	gadi|Nga02431
conserved	ocea|3140-mRNA-1	gadi|Nga02432
conserved	ocea|6654-mRNA-1	gadi|Nga02440
conserved	ocea|10757-mRNA-1	gadi|Nga02449
conserved	ocea|10759-mRNA-1	gadi|Nga02452
conserved	ocea|10790-mRNA-1	gadi|Nga02455
conserved	ocea|10762-mRNA-1	gadi|Nga02457
conserved	ocea|10777-mRNA-1	gadi|Nga02459.01
conserved	ocea|10800-mRNA-1	gadi|Nga02464
conserved	ocea|10769-mRNA-1	gadi|Nga02466
conserved	ocea|10813-mRNA-1	gadi|Nga02469
conserved	ocea|10797-mRNA-1	gadi|Nga02470
conserved	ocea|10771-mRNA-1	gadi|Nga02472
conserved	ocea|10767-mRNA-1	gadi|Nga02476.01
conserved	ocea|10773-mRNA-1	gadi|Nga02478
conserved	ocea|9345-mRNA-1	gadi|Nga02482.01
conserved	ocea|8109-mRNA-1	gadi|Nga02483.01
conserved	ocea|1471-mRNA-1	gadi|Nga02488
conserved	ocea|3771-mRNA-1	gadi|Nga02494
conserved	ocea|195-mRNA-1	gadi|Nga02495.01
conserved	ocea|6453-mRNA-1	gadi|Nga02496
conserved	ocea|193-mRNA-1	gadi|Nga02497.01
conserved	ocea|198-mRNA-1	gadi|Nga02499.01
conserved	ocea|196-mRNA-1	gadi|Nga02501.01
conserved	ocea|221-mRNA-1	gadi|Nga02502
conserved	ocea|199-mRNA-1	gadi|Nga02504
conserved	ocea|211-mRNA-1	gadi|Nga02508
conserved	ocea|206-mRNA-1	gadi|Nga02510
conserved	ocea|209-mRNA-1	gadi|Nga02511.01
conserved	ocea|207-mRNA-1	gadi|Nga02512.01
conserved	ocea|225-mRNA-1	gadi|Nga02513
conserved	ocea|2470-mRNA-1	gadi|Nga02522
conserved	ocea|1909-mRNA-1	gadi|Nga02525
conserved	ocea|1920-mRNA-1	gadi|Nga02528
conserved	ocea|1928-mRNA-1	gadi|Nga02530
conserved	ocea|1900-mRNA-1	gadi|Nga02533
conserved	ocea|1901-mRNA-1	gadi|Nga02534
conserved	ocea|1899-mRNA-1	gadi|Nga02535
conserved	ocea|1902-mRNA-1	gadi|Nga02538
conserved	ocea|2466-mRNA-1	gadi|Nga02540
conserved	ocea|1904-mRNA-1	gadi|Nga02542.01
conserved	ocea|1898-mRNA-1	gadi|Nga02544
conserved	ocea|8823-mRNA-1	gadi|Nga02546
conserved	ocea|6619-mRNA-1	gadi|Nga02548.01
conserved	ocea|8977-mRNA-1	gadi|Nga02552
conserved	ocea|8826-mRNA-1	gadi|Nga02553
conserved	ocea|8967-mRNA-1	gadi|Nga02554
conserved	ocea|8963-mRNA-1	gadi|Nga02558
conserved	ocea|8954-mRNA-1	gadi|Nga02559
conserved	ocea|8955-mRNA-1	gadi|Nga02560
conserved	ocea|8957-mRNA-1	gadi|Nga02561
conserved	ocea|8830-mRNA-1	gadi|Nga02565
conserved	ocea|8829-mRNA-1	gadi|Nga02568
conserved	ocea|8956-mRNA-1	gadi|Nga02569
conserved	ocea|3418-mRNA-1	gadi|Nga02573
conserved	ocea|6396-mRNA-1	gadi|Nga02574
conserved	ocea|6404-mRNA-1	gadi|Nga02578.1
conserved	ocea|3419-mRNA-1	gadi|Nga02580
conserved	ocea|3430-mRNA-1	gadi|Nga02585
conserved	ocea|3441-mRNA-1	gadi|Nga02586
conserved	ocea|6395-mRNA-1	gadi|Nga02587
conserved	ocea|3438-mRNA-1	gadi|Nga02591
conserved	ocea|6612-mRNA-1	gadi|Nga02592.01
conserved	ocea|6611-mRNA-1	gadi|Nga02593
conserved	ocea|7750-mRNA-1	gadi|Nga02595
conserved	ocea|7748-mRNA-1	gadi|Nga02604
conserved	ocea|6623-mRNA-1	gadi|Nga02606
conserved	ocea|2382-mRNA-1	gadi|Nga02607
conserved	ocea|6616-mRNA-1	gadi|Nga02608.01
conserved	ocea|6620-mRNA-1	gadi|Nga02609
conserved	ocea|6618-mRNA-1	gadi|Nga02610
conserved	ocea|6621-mRNA-1	gadi|Nga02612
conserved	ocea|9021-mRNA-1	gadi|Nga02620
conserved	ocea|9020-mRNA-1	gadi|Nga02621
conserved	ocea|49-mRNA-1	gadi|Nga02622
conserved	ocea|9023-mRNA-1	gadi|Nga02623.1
conserved	ocea|9035-mRNA-1	gadi|Nga02625
conserved	ocea|34-mRNA-1	gadi|Nga02626
conserved	ocea|9022-mRNA-1	gadi|Nga02627
conserved	ocea|54-mRNA-1	gadi|Nga02630
conserved	ocea|9010-mRNA-1	gadi|Nga02634
conserved	ocea|9007-mRNA-1	gadi|Nga02636
conserved	ocea|9005-mRNA-1	gadi|Nga02637
conserved	ocea|46-mRNA-1	gadi|Nga02638
conserved	ocea|47-mRNA-2	gadi|Nga02639
conserved	ocea|47-mRNA-1	gadi|Nga02641
conserved	ocea|1522-mRNA-1	gadi|Nga02646
conserved	ocea|7030-mRNA-1	gadi|Nga02650
conserved	ocea|1337-mRNA-1	gadi|Nga02652
conserved	ocea|1524-mRNA-1	gadi|Nga02654
conserved	ocea|1332-mRNA-1	gadi|Nga02655
conserved	ocea|1535-mRNA-1	gadi|Nga02657
conserved	ocea|1331-mRNA-1	gadi|Nga02661
conserved	ocea|1521-mRNA-1	gadi|Nga02662
conserved	ocea|1519-mRNA-1	gadi|Nga02663
conserved	ocea|1328-mRNA-1	gadi|Nga02664
conserved	ocea|3917-mRNA-1	gadi|Nga02666
conserved	ocea|3929-mRNA-1	gadi|Nga02667
conserved	ocea|3926-mRNA-1	gadi|Nga02669
conserved	ocea|6633-mRNA-1	gadi|Nga02673
conserved	ocea|6636-mRNA-1	gadi|Nga02675
conserved	ocea|4488-mRNA-1	gadi|Nga02678
conserved	ocea|10046-mRNA-1	gadi|Nga02679
conserved	ocea|4487-mRNA-1	gadi|Nga02681
conserved	ocea|6640-mRNA-1	gadi|Nga02683
conserved	ocea|10260-mRNA-1	gadi|Nga02684
conserved	ocea|6635-mRNA-1	gadi|Nga02685
conserved	ocea|6637-mRNA-1	gadi|Nga02686
conserved	ocea|4491-mRNA-1	gadi|Nga02687
conserved	ocea|10254-mRNA-1	gadi|Nga02688
conserved	ocea|4490-mRNA-1	gadi|Nga02689
conserved	ocea|6305-mRNA-1	gadi|Nga02695
conserved	ocea|9280-mRNA-1	gadi|Nga02697
conserved	ocea|9282-mRNA-1	gadi|Nga02698
conserved	ocea|11475-mRNA-1	gadi|Nga02700.01
conserved	ocea|6294-mRNA-1	gadi|Nga02701
conserved	ocea|11941-mRNA-1	gadi|Nga02703
conserved	ocea|11942-mRNA-1	gadi|Nga02705
conserved	ocea|6300-mRNA-1	gadi|Nga02707
conserved	ocea|11473-mRNA-1	gadi|Nga02709
conserved	ocea|11455-mRNA-1	gadi|Nga02712
conserved	ocea|11453-mRNA-1	gadi|Nga02715
conserved	ocea|11452-mRNA-1	gadi|Nga02718
conserved	ocea|11451-mRNA-1	gadi|Nga02719.01
conserved	ocea|11456-mRNA-1	gadi|Nga02720
conserved	ocea|2213-mRNA-1	gadi|Nga02728
conserved	ocea|8601-mRNA-1	gadi|Nga02733
conserved	ocea|2216-mRNA-1	gadi|Nga02734
conserved	ocea|8603-mRNA-1	gadi|Nga02736.01
conserved	ocea|2211-mRNA-1	gadi|Nga02739
conserved	ocea|8418-mRNA-1	gadi|Nga02746
conserved	ocea|2300-mRNA-1	gadi|Nga02747
conserved	ocea|8407-mRNA-1	gadi|Nga02748
conserved	ocea|8396-mRNA-1	gadi|Nga02749
conserved	ocea|8393-mRNA-1	gadi|Nga02750
conserved	ocea|8415-mRNA-1	gadi|Nga02751
conserved	ocea|2307-mRNA-1	gadi|Nga02752
conserved	ocea|8403-mRNA-1	gadi|Nga02758
conserved	ocea|5947-mRNA-1	gadi|Nga02759
conserved	ocea|2306-mRNA-1	gadi|Nga02760
conserved	ocea|2317-mRNA-1	gadi|Nga02761
conserved	ocea|3729-mRNA-1	gadi|Nga02762
conserved	ocea|5948-mRNA-1	gadi|Nga02763
conserved	ocea|1347-mRNA-1	gadi|Nga02767
conserved	ocea|5114-mRNA-1	gadi|Nga02771
conserved	ocea|8304-mRNA-1	gadi|Nga02772
conserved	ocea|8301-mRNA-1	gadi|Nga02775
conserved	ocea|11899-mRNA-1	gadi|Nga02776
conserved	ocea|11891-mRNA-1	gadi|Nga02777
conserved	ocea|11892-mRNA-1	gadi|Nga02778
conserved	ocea|11893-mRNA-1	gadi|Nga02780
conserved	ocea|1342-mRNA-1	gadi|Nga02784
conserved	ocea|11886-mRNA-1	gadi|Nga02785
conserved	ocea|11887-mRNA-1	gadi|Nga02786
conserved	ocea|11894-mRNA-1	gadi|Nga02789
conserved	ocea|8305-mRNA-1	gadi|Nga02790
conserved	ocea|11900-mRNA-1	gadi|Nga02791
conserved	ocea|8306-mRNA-1	gadi|Nga02792
conserved	ocea|11895-mRNA-1	gadi|Nga02793
conserved	ocea|8307-mRNA-1	gadi|Nga02795
conserved	ocea|1344-mRNA-1	gadi|Nga02796
conserved	ocea|11897-mRNA-1	gadi|Nga02797
conserved	ocea|2285-mRNA-1	gadi|Nga02798
conserved	ocea|6555-mRNA-1	gadi|Nga02799
conserved	ocea|10053-mRNA-1	gadi|Nga02804
conserved	ocea|10052-mRNA-1	gadi|Nga02805.1
conserved	ocea|10073-mRNA-1	gadi|Nga02807
conserved	ocea|10055-mRNA-1	gadi|Nga02808.01
conserved	ocea|10059-mRNA-1	gadi|Nga02810
conserved	ocea|10051-mRNA-1	gadi|Nga02812
conserved	ocea|10060-mRNA-1	gadi|Nga02814
conserved	ocea|10056-mRNA-1	gadi|Nga02815
conserved	ocea|10065-mRNA-1	gadi|Nga02817.01
conserved	ocea|10078-mRNA-1	gadi|Nga02821
conserved	ocea|6044-mRNA-1	gadi|Nga02822
conserved	ocea|6037-mRNA-1	gadi|Nga02823
conserved	ocea|6038-mRNA-1	gadi|Nga02824
conserved	ocea|6046-mRNA-1	gadi|Nga02825
conserved	ocea|6054-mRNA-1	gadi|Nga02827.1
conserved	ocea|6043-mRNA-1	gadi|Nga02831.01
conserved	ocea|6047-mRNA-1	gadi|Nga02832
conserved	ocea|6045-mRNA-1	gadi|Nga02834
conserved	ocea|6041-mRNA-1	gadi|Nga02837
conserved	ocea|6050-mRNA-1	gadi|Nga02838
conserved	ocea|6382-mRNA-1	gadi|Nga02839.01
conserved	ocea|6048-mRNA-1	gadi|Nga02840
conserved	ocea|6039-mRNA-1	gadi|Nga02843
conserved	ocea|2146-mRNA-1	gadi|Nga02845
conserved	ocea|3144-mRNA-1	gadi|Nga02846
conserved	ocea|7885-mRNA-1	gadi|Nga02847
conserved	ocea|7888-mRNA-1	gadi|Nga02849
conserved	ocea|308-mRNA-2	gadi|Nga02850
conserved	ocea|3146-mRNA-1	gadi|Nga02852
conserved	ocea|7886-mRNA-1	gadi|Nga02853
conserved	ocea|2147-mRNA-1	gadi|Nga02855
conserved	ocea|7897-mRNA-1	gadi|Nga02858
conserved	ocea|3150-mRNA-1	gadi|Nga02863
conserved	ocea|313-mRNA-1	gadi|Nga02864
conserved	ocea|3156-mRNA-1	gadi|Nga02865
conserved	ocea|3152-mRNA-1	gadi|Nga02866
conserved	ocea|3159-mRNA-1	gadi|Nga02867
conserved	ocea|2145-mRNA-1	gadi|Nga02868
conserved	ocea|3528-mRNA-1	gadi|Nga02870
conserved	ocea|3527-mRNA-1	gadi|Nga02871
conserved	ocea|3546-mRNA-1	gadi|Nga02873
conserved	ocea|3532-mRNA-1	gadi|Nga02874
conserved	ocea|3538-mRNA-1	gadi|Nga02878
conserved	ocea|10186-mRNA-1	gadi|Nga02879
conserved	ocea|10178-mRNA-1	gadi|Nga02885.01
conserved	ocea|3540-mRNA-1	gadi|Nga02889
conserved	ocea|3548-mRNA-1	gadi|Nga02891
conserved	ocea|3536-mRNA-1	gadi|Nga02892.01
conserved	ocea|11152-mRNA-1	gadi|Nga02900
conserved	ocea|9301-mRNA-1	gadi|Nga02903
conserved	ocea|9302-mRNA-1	gadi|Nga02904
conserved	ocea|9290-mRNA-1	gadi|Nga02913
conserved	ocea|9312-mRNA-1	gadi|Nga02915
conserved	ocea|9314-mRNA-1	gadi|Nga02918
conserved	ocea|6180-mRNA-1	gadi|Nga02923
conserved	ocea|8546-mRNA-1	gadi|Nga02925
conserved	ocea|7814-mRNA-1	gadi|Nga02927
conserved	ocea|9358-mRNA-1	gadi|Nga02928
conserved	ocea|8858-mRNA-1	gadi|Nga02936
conserved	ocea|4266-mRNA-1	gadi|Nga02938
conserved	ocea|10294-mRNA-1	gadi|Nga02939
conserved	ocea|10293-mRNA-1	gadi|Nga02941
conserved	ocea|10291-mRNA-1	gadi|Nga02943
conserved	ocea|4267-mRNA-1	gadi|Nga02945
conserved	ocea|10297-mRNA-1	gadi|Nga02948
conserved	ocea|4275-mRNA-1	gadi|Nga02950
conserved	ocea|10287-mRNA-1	gadi|Nga02954
conserved	ocea|10289-mRNA-1	gadi|Nga02955
conserved	ocea|10288-mRNA-1	gadi|Nga02957
conserved	ocea|4271-mRNA-1	gadi|Nga02960
conserved	ocea|11699-mRNA-1	gadi|Nga02962
conserved	ocea|10298-mRNA-1	gadi|Nga02963
conserved	ocea|764-mRNA-1	gadi|Nga02966
conserved	ocea|761-mRNA-1	gadi|Nga02969
conserved	ocea|768-mRNA-1	gadi|Nga02971
conserved	ocea|10746-mRNA-1	gadi|Nga02974
conserved	ocea|10473-mRNA-1	gadi|Nga02976
conserved	ocea|774-mRNA-1	gadi|Nga02981
conserved	ocea|775-mRNA-1	gadi|Nga02983
conserved	ocea|773-mRNA-1	gadi|Nga02986
conserved	ocea|776-mRNA-1	gadi|Nga02988
conserved	ocea|10469-mRNA-1	gadi|Nga02992
conserved	ocea|6570-mRNA-1	gadi|Nga02998
conserved	ocea|6573-mRNA-1	gadi|Nga03010
conserved	ocea|9456-mRNA-1	gadi|Nga03012
conserved	ocea|9449-mRNA-1	gadi|Nga03014
conserved	ocea|8104-mRNA-1	gadi|Nga03017.1
conserved	ocea|824-mRNA-1	gadi|Nga03020.01
conserved	ocea|11317-mRNA-1	gadi|Nga03023.01
conserved	ocea|11321-mRNA-1	gadi|Nga03024
conserved	ocea|9243-mRNA-1	gadi|Nga03025.01
conserved	ocea|11319-mRNA-1	gadi|Nga03027.01
conserved	ocea|838-mRNA-1	gadi|Nga03033.01
conserved	ocea|841-mRNA-1	gadi|Nga03037.01
conserved	ocea|821-mRNA-1	gadi|Nga03038.01
conserved	ocea|828-mRNA-1	gadi|Nga03043.01
conserved	ocea|6540-mRNA-1	gadi|Nga03046
conserved	ocea|6497-mRNA-1	gadi|Nga03049.1
conserved	ocea|6481-mRNA-1	gadi|Nga03050
conserved	ocea|6483-mRNA-1	gadi|Nga03051.01
conserved	ocea|6485-mRNA-1	gadi|Nga03054
conserved	ocea|6525-mRNA-1	gadi|Nga03055
conserved	ocea|6508-mRNA-1	gadi|Nga03056
conserved	ocea|6484-mRNA-1	gadi|Nga03057
conserved	ocea|6494-mRNA-1	gadi|Nga03065.01
conserved	ocea|6490-mRNA-1	gadi|Nga03068
conserved	ocea|6489-mRNA-1	gadi|Nga03070
conserved	ocea|6482-mRNA-1	gadi|Nga03071
conserved	ocea|6488-mRNA-1	gadi|Nga03073
conserved	ocea|6535-mRNA-1	gadi|Nga03074
conserved	ocea|6534-mRNA-1	gadi|Nga03075
conserved	ocea|6537-mRNA-1	gadi|Nga03077
conserved	ocea|6533-mRNA-1	gadi|Nga03078
conserved	ocea|6306-mRNA-1	gadi|Nga03084
conserved	ocea|6291-mRNA-1	gadi|Nga03085
conserved	ocea|3054-mRNA-1	gadi|Nga03086
conserved	ocea|6286-mRNA-1	gadi|Nga03088
conserved	ocea|6304-mRNA-1	gadi|Nga03091
conserved	ocea|3055-mRNA-1	gadi|Nga03092
conserved	ocea|6298-mRNA-1	gadi|Nga03094
conserved	ocea|11397-mRNA-1	gadi|Nga03095
conserved	ocea|6290-mRNA-1	gadi|Nga03096
conserved	ocea|6242-mRNA-1	gadi|Nga03097
conserved	ocea|6295-mRNA-1	gadi|Nga03101
conserved	ocea|7616-mRNA-1	gadi|Nga03102
conserved	ocea|7615-mRNA-1	gadi|Nga03103
conserved	ocea|3056-mRNA-1	gadi|Nga03105.01
conserved	ocea|81-mRNA-1	gadi|Nga03106
conserved	ocea|11396-mRNA-1	gadi|Nga03107
conserved	ocea|6313-mRNA-1	gadi|Nga03108
conserved	ocea|3050-mRNA-1	gadi|Nga03109
conserved	ocea|9279-mRNA-1	gadi|Nga03110
conserved	ocea|3052-mRNA-1	gadi|Nga03111
conserved	ocea|3047-mRNA-1	gadi|Nga03112
conserved	ocea|6296-mRNA-1	gadi|Nga03115
conserved	ocea|6532-mRNA-1	gadi|Nga03117
conserved	ocea|6536-mRNA-1	gadi|Nga03118
conserved	ocea|6538-mRNA-1	gadi|Nga03119
conserved	ocea|8198-mRNA-1	gadi|Nga03120
conserved	ocea|8199-mRNA-1	gadi|Nga03121
conserved	ocea|10311-mRNA-1	gadi|Nga03126.01
conserved	ocea|6521-mRNA-1	gadi|Nga03129
conserved	ocea|8191-mRNA-1	gadi|Nga03130
conserved	ocea|10312-mRNA-1	gadi|Nga03131.1
conserved	ocea|8193-mRNA-1	gadi|Nga03133
conserved	ocea|6519-mRNA-1	gadi|Nga03134
conserved	ocea|3650-mRNA-1	gadi|Nga03135
conserved	ocea|6524-mRNA-1	gadi|Nga03136
conserved	ocea|6523-mRNA-1	gadi|Nga03137
conserved	ocea|3629-mRNA-1	gadi|Nga03139
conserved	ocea|8207-mRNA-1	gadi|Nga03140
conserved	ocea|8202-mRNA-1	gadi|Nga03141
conserved	ocea|8189-mRNA-1	gadi|Nga03142
conserved	ocea|2478-mRNA-1	gadi|Nga03145
conserved	ocea|1941-mRNA-1	gadi|Nga03148
conserved	ocea|1924-mRNA-1	gadi|Nga03149
conserved	ocea|2484-mRNA-1	gadi|Nga03153
conserved	ocea|2468-mRNA-1	gadi|Nga03155
conserved	ocea|2462-mRNA-1	gadi|Nga03156
conserved	ocea|2449-mRNA-1	gadi|Nga03158
conserved	ocea|2475-mRNA-1	gadi|Nga03161
conserved	ocea|2456-mRNA-1	gadi|Nga03162
conserved	ocea|7758-mRNA-1	gadi|Nga03165.1
conserved	ocea|2450-mRNA-1	gadi|Nga03166
conserved	ocea|2452-mRNA-1	gadi|Nga03167
conserved	ocea|2454-mRNA-1	gadi|Nga03168
conserved	ocea|2453-mRNA-1	gadi|Nga03171
conserved	ocea|8526-mRNA-1	gadi|Nga03179
conserved	ocea|8527-mRNA-1	gadi|Nga03180
conserved	ocea|11035-mRNA-1	gadi|Nga03181
conserved	ocea|1889-mRNA-1	gadi|Nga03183
conserved	ocea|10920-mRNA-1	gadi|Nga03188
conserved	ocea|7285-mRNA-1	gadi|Nga03208
conserved	ocea|2020-mRNA-1	gadi|Nga03214
conserved	ocea|2010-mRNA-1	gadi|Nga03215.01
conserved	ocea|2007-mRNA-1	gadi|Nga03216.01
conserved	ocea|2009-mRNA-1	gadi|Nga03217
conserved	ocea|2013-mRNA-1	gadi|Nga03220.01
conserved	ocea|1996-mRNA-1	gadi|Nga03226
conserved	ocea|5101-mRNA-1	gadi|Nga03227
conserved	ocea|2005-mRNA-1	gadi|Nga03228.01
conserved	ocea|2006-mRNA-1	gadi|Nga03233.1
conserved	ocea|10834-mRNA-1	gadi|Nga03238
conserved	ocea|10235-mRNA-1	gadi|Nga03240
conserved	ocea|10233-mRNA-1	gadi|Nga03241
conserved	ocea|8676-mRNA-1	gadi|Nga03242
conserved	ocea|8674-mRNA-1	gadi|Nga03244
conserved	ocea|1152-mRNA-1	gadi|Nga03245.01
conserved	ocea|8679-mRNA-1	gadi|Nga03246
conserved	ocea|8680-mRNA-1	gadi|Nga03247
conserved	ocea|8678-mRNA-1	gadi|Nga03248
conserved	ocea|10236-mRNA-1	gadi|Nga03249
conserved	ocea|1122-mRNA-1	gadi|Nga03254
conserved	ocea|1121-mRNA-1	gadi|Nga03257
conserved	ocea|8049-mRNA-1	gadi|Nga03259
conserved	ocea|10392-mRNA-1	gadi|Nga03260
conserved	ocea|10403-mRNA-1	gadi|Nga03262
conserved	ocea|8044-mRNA-1	gadi|Nga03265
conserved	ocea|8056-mRNA-1	gadi|Nga03268
conserved	ocea|8052-mRNA-1	gadi|Nga03269
conserved	ocea|1132-mRNA-1	gadi|Nga03271
conserved	ocea|8058-mRNA-1	gadi|Nga03273
conserved	ocea|8054-mRNA-1	gadi|Nga03274
conserved	ocea|1127-mRNA-1	gadi|Nga03275
conserved	ocea|8057-mRNA-1	gadi|Nga03278
conserved	ocea|8059-mRNA-1	gadi|Nga03279
conserved	ocea|8055-mRNA-1	gadi|Nga03280
conserved	ocea|1136-mRNA-1	gadi|Nga03284
conserved	ocea|1989-mRNA-1	gadi|Nga03289
conserved	ocea|1067-mRNA-1	gadi|Nga03294
conserved	ocea|8656-mRNA-1	gadi|Nga03302
conserved	ocea|6471-mRNA-1	gadi|Nga03308
conserved	ocea|4479-mRNA-1	gadi|Nga03317.1
conserved	ocea|8330-mRNA-1	gadi|Nga03318
conserved	ocea|8331-mRNA-1	gadi|Nga03319
conserved	ocea|8362-mRNA-1	gadi|Nga03320
conserved	ocea|4480-mRNA-1	gadi|Nga03322.01
conserved	ocea|8324-mRNA-1	gadi|Nga03323
conserved	ocea|8357-mRNA-1	gadi|Nga03324
conserved	ocea|8359-mRNA-1	gadi|Nga03325
conserved	ocea|8329-mRNA-1	gadi|Nga03326
conserved	ocea|8360-mRNA-1	gadi|Nga03327
conserved	ocea|8345-mRNA-1	gadi|Nga03329
conserved	ocea|8352-mRNA-1	gadi|Nga03332
conserved	ocea|8354-mRNA-1	gadi|Nga03333
conserved	ocea|4481-mRNA-1	gadi|Nga03334.1
conserved	ocea|8314-mRNA-1	gadi|Nga03337
conserved	ocea|8561-mRNA-1	gadi|Nga03338
conserved	ocea|8321-mRNA-1	gadi|Nga03339
conserved	ocea|4482-mRNA-1	gadi|Nga03340.01
conserved	ocea|8319-mRNA-1	gadi|Nga03341
conserved	ocea|8349-mRNA-1	gadi|Nga03342
conserved	ocea|8353-mRNA-1	gadi|Nga03343
conserved	ocea|8338-mRNA-1	gadi|Nga03344
conserved	ocea|8315-mRNA-1	gadi|Nga03345
conserved	ocea|8351-mRNA-1	gadi|Nga03346
conserved	ocea|8562-mRNA-1	gadi|Nga03349
conserved	ocea|613-mRNA-1	gadi|Nga03352
conserved	ocea|2773-mRNA-1	gadi|Nga03354
conserved	ocea|625-mRNA-1	gadi|Nga03355
conserved	ocea|622-mRNA-1	gadi|Nga03357
conserved	ocea|2780-mRNA-1	gadi|Nga03360.01
conserved	ocea|632-mRNA-1	gadi|Nga03361
conserved	ocea|617-mRNA-1	gadi|Nga03364
conserved	ocea|608-mRNA-1	gadi|Nga03366
conserved	ocea|2766-mRNA-1	gadi|Nga03368
conserved	ocea|2987-mRNA-1	gadi|Nga03381
conserved	ocea|2955-mRNA-1	gadi|Nga03382
conserved	ocea|2989-mRNA-1	gadi|Nga03383
conserved	ocea|2956-mRNA-1	gadi|Nga03384
conserved	ocea|2954-mRNA-1	gadi|Nga03385
conserved	ocea|2959-mRNA-1	gadi|Nga03386
conserved	ocea|2981-mRNA-1	gadi|Nga03391
conserved	ocea|2947-mRNA-1	gadi|Nga03392
conserved	ocea|2983-mRNA-1	gadi|Nga03393
conserved	ocea|2976-mRNA-1	gadi|Nga03395.01
conserved	ocea|2948-mRNA-1	gadi|Nga03397.1
conserved	ocea|6380-mRNA-1	gadi|Nga03401
conserved	ocea|6772-mRNA-1	gadi|Nga03404
conserved	ocea|6738-mRNA-1	gadi|Nga03405
conserved	ocea|6381-mRNA-1	gadi|Nga03409
conserved	ocea|6782-mRNA-1	gadi|Nga03411
conserved	ocea|6751-mRNA-1	gadi|Nga03412
conserved	ocea|6770-mRNA-1	gadi|Nga03413
conserved	ocea|6781-mRNA-1	gadi|Nga03415
conserved	ocea|6767-mRNA-1	gadi|Nga03423
conserved	ocea|2608-mRNA-1	gadi|Nga03426
conserved	ocea|2673-mRNA-1	gadi|Nga03429
conserved	ocea|2686-mRNA-1	gadi|Nga03431
conserved	ocea|345-mRNA-1	gadi|Nga03432
conserved	ocea|29-mRNA-1	gadi|Nga03435
conserved	ocea|40-mRNA-1	gadi|Nga03437
conserved	ocea|2685-mRNA-1	gadi|Nga03438
conserved	ocea|2671-mRNA-1	gadi|Nga03440
conserved	ocea|2687-mRNA-1	gadi|Nga03441
conserved	ocea|2677-mRNA-1	gadi|Nga03442
conserved	ocea|2669-mRNA-1	gadi|Nga03444
conserved	ocea|2675-mRNA-1	gadi|Nga03445
conserved	ocea|31-mRNA-1	gadi|Nga03447
conserved	ocea|2607-mRNA-1	gadi|Nga03448
conserved	ocea|36-mRNA-1	gadi|Nga03449
conserved	ocea|2938-mRNA-1	gadi|Nga03453.01
conserved	ocea|4908-mRNA-1	gadi|Nga03454.01
conserved	ocea|4915-mRNA-1	gadi|Nga03456
conserved	ocea|6694-mRNA-1	gadi|Nga03457.1
conserved	ocea|10493-mRNA-1	gadi|Nga03459
conserved	ocea|10498-mRNA-1	gadi|Nga03460
conserved	ocea|4912-mRNA-1	gadi|Nga03463
conserved	ocea|8160-mRNA-1	gadi|Nga03465.01
conserved	ocea|4910-mRNA-1	gadi|Nga03468.1
conserved	ocea|4911-mRNA-1	gadi|Nga03469.1
conserved	ocea|4921-mRNA-1	gadi|Nga03470
conserved	ocea|4515-mRNA-1	gadi|Nga03479
conserved	ocea|4030-mRNA-1	gadi|Nga03480
conserved	ocea|4035-mRNA-1	gadi|Nga03482
conserved	ocea|4033-mRNA-1	gadi|Nga03492
conserved	ocea|4517-mRNA-1	gadi|Nga03493
conserved	ocea|4513-mRNA-1	gadi|Nga03494
conserved	ocea|9923-mRNA-1	gadi|Nga03495
conserved	ocea|9930-mRNA-1	gadi|Nga03497
conserved	ocea|3227-mRNA-1	gadi|Nga03500
conserved	ocea|4133-mRNA-1	gadi|Nga03502
conserved	ocea|155-mRNA-1	gadi|Nga03514
conserved	ocea|8290-mRNA-1	gadi|Nga03517
conserved	ocea|8291-mRNA-1	gadi|Nga03519
conserved	ocea|11665-mRNA-1	gadi|Nga03528
conserved	ocea|5319-mRNA-1	gadi|Nga03529
conserved	ocea|4495-mRNA-1	gadi|Nga03534
conserved	ocea|983-mRNA-1	gadi|Nga03543
conserved	ocea|10958-mRNA-1	gadi|Nga03547
conserved	ocea|10965-mRNA-1	gadi|Nga03548
conserved	ocea|10957-mRNA-1	gadi|Nga03549
conserved	ocea|7643-mRNA-1	gadi|Nga03554
conserved	ocea|3157-mRNA-1	gadi|Nga03557
conserved	ocea|7889-mRNA-1	gadi|Nga03560
conserved	ocea|3142-mRNA-1	gadi|Nga03561
conserved	ocea|3145-mRNA-1	gadi|Nga03562
conserved	ocea|7903-mRNA-1	gadi|Nga03564
conserved	ocea|7878-mRNA-1	gadi|Nga03565
conserved	ocea|3737-mRNA-1	gadi|Nga03571.1
conserved	ocea|3740-mRNA-1	gadi|Nga03574.01
conserved	ocea|3746-mRNA-1	gadi|Nga03575.01
conserved	ocea|3741-mRNA-1	gadi|Nga03576.01
conserved	ocea|10686-mRNA-1	gadi|Nga03579
conserved	ocea|10689-mRNA-1	gadi|Nga03583
conserved	ocea|4864-mRNA-1	gadi|Nga03585
conserved	ocea|6083-mRNA-1	gadi|Nga03586
conserved	ocea|11883-mRNA-1	gadi|Nga03588
conserved	ocea|7262-mRNA-1	gadi|Nga03603.1
conserved	ocea|1552-mRNA-1	gadi|Nga03605.1
conserved	ocea|4525-mRNA-1	gadi|Nga03606.1
conserved	ocea|1452-mRNA-1	gadi|Nga03608
conserved	ocea|1461-mRNA-1	gadi|Nga03609
conserved	ocea|6096-mRNA-1	gadi|Nga03611
conserved	ocea|1448-mRNA-1	gadi|Nga03612
conserved	ocea|6095-mRNA-1	gadi|Nga03613.01
conserved	ocea|6099-mRNA-1	gadi|Nga03614.01
conserved	ocea|7993-mRNA-1	gadi|Nga03643
conserved	ocea|11214-mRNA-1	gadi|Nga03644
conserved	ocea|7994-mRNA-1	gadi|Nga03645
conserved	ocea|11677-mRNA-1	gadi|Nga03647
conserved	ocea|7990-mRNA-1	gadi|Nga03649
conserved	ocea|310-mRNA-1	gadi|Nga03651
conserved	ocea|7883-mRNA-1	gadi|Nga03652
conserved	ocea|7880-mRNA-1	gadi|Nga03653
conserved	ocea|44-mRNA-1	gadi|Nga03661
conserved	ocea|35-mRNA-1	gadi|Nga03663
conserved	ocea|28-mRNA-1	gadi|Nga03668
conserved	ocea|6167-mRNA-1	gadi|Nga03672.1
conserved	ocea|510-mRNA-1	gadi|Nga03685
conserved	ocea|1076-mRNA-1	gadi|Nga03689
conserved	ocea|4024-mRNA-1	gadi|Nga03690.1
conserved	ocea|5097-mRNA-1	gadi|Nga03693
conserved	ocea|5095-mRNA-1	gadi|Nga03695
conserved	ocea|2033-mRNA-1	gadi|Nga03708
conserved	ocea|11543-mRNA-1	gadi|Nga03718
conserved	ocea|8808-mRNA-1	gadi|Nga03724
conserved	ocea|8809-mRNA-1	gadi|Nga03728
conserved	ocea|8816-mRNA-1	gadi|Nga03729
conserved	ocea|1061-mRNA-1	gadi|Nga03732
conserved	ocea|9972-mRNA-1	gadi|Nga03733.1
conserved	ocea|6951-mRNA-1	gadi|Nga03740
conserved	ocea|6950-mRNA-1	gadi|Nga03742
conserved	ocea|6938-mRNA-1	gadi|Nga03744
conserved	ocea|6937-mRNA-1	gadi|Nga03745
conserved	ocea|6940-mRNA-1	gadi|Nga03746
conserved	ocea|6956-mRNA-1	gadi|Nga03749
conserved	ocea|5491-mRNA-1	gadi|Nga03751.01
conserved	ocea|114-mRNA-1	gadi|Nga03759
conserved	ocea|9179-mRNA-1	gadi|Nga03766.01
conserved	ocea|7151-mRNA-1	gadi|Nga03775.01
conserved	ocea|3428-mRNA-1	gadi|Nga03776
conserved	ocea|3417-mRNA-1	gadi|Nga03778
conserved	ocea|3433-mRNA-1	gadi|Nga03779
conserved	ocea|3425-mRNA-1	gadi|Nga03781
conserved	ocea|1587-mRNA-1	gadi|Nga03783
conserved	ocea|1596-mRNA-1	gadi|Nga03785
conserved	ocea|9719-mRNA-1	gadi|Nga03791
conserved	ocea|5615-mRNA-1	gadi|Nga03792
conserved	ocea|9718-mRNA-1	gadi|Nga03793
conserved	ocea|6153-mRNA-1	gadi|Nga03801
conserved	ocea|2130-mRNA-1	gadi|Nga03817.01
conserved	ocea|8188-mRNA-1	gadi|Nga03822.01
conserved	ocea|9967-mRNA-1	gadi|Nga03828
conserved	ocea|10007-mRNA-1	gadi|Nga03832
conserved	ocea|3523-mRNA-1	gadi|Nga03833
conserved	ocea|4689-mRNA-1	gadi|Nga03838
conserved	ocea|7353-mRNA-1	gadi|Nga03839
conserved	ocea|4284-mRNA-1	gadi|Nga03843
conserved	ocea|8981-mRNA-1	gadi|Nga03844.01
conserved	ocea|8545-mRNA-1	gadi|Nga03850
conserved	ocea|8548-mRNA-1	gadi|Nga03854
conserved	ocea|8551-mRNA-1	gadi|Nga03855
conserved	ocea|9504-mRNA-1	gadi|Nga03857.1
conserved	ocea|9145-mRNA-1	gadi|Nga03859
conserved	ocea|9139-mRNA-1	gadi|Nga03860
conserved	ocea|9188-mRNA-1	gadi|Nga03861
conserved	ocea|9153-mRNA-1	gadi|Nga03862
conserved	ocea|9154-mRNA-1	gadi|Nga03864
conserved	ocea|9160-mRNA-1	gadi|Nga03865
conserved	ocea|1314-mRNA-1	gadi|Nga03868
conserved	ocea|10542-mRNA-1	gadi|Nga03873
conserved	ocea|10540-mRNA-1	gadi|Nga03877
conserved	ocea|9464-mRNA-1	gadi|Nga03882
conserved	ocea|5740-mRNA-1	gadi|Nga03884
conserved	ocea|10619-mRNA-1	gadi|Nga03892
conserved	ocea|6660-mRNA-1	gadi|Nga03893
conserved	ocea|6661-mRNA-1	gadi|Nga03895
conserved	ocea|10618-mRNA-1	gadi|Nga03896
conserved	ocea|10620-mRNA-1	gadi|Nga03898
conserved	ocea|10625-mRNA-1	gadi|Nga03899
conserved	ocea|10624-mRNA-1	gadi|Nga03901
conserved	ocea|4788-mRNA-1	gadi|Nga03904
conserved	ocea|11369-mRNA-1	gadi|Nga03905
conserved	ocea|4811-mRNA-1	gadi|Nga03909
conserved	ocea|11351-mRNA-1	gadi|Nga03911
conserved	ocea|3107-mRNA-1	gadi|Nga03914
conserved	ocea|8793-mRNA-1	gadi|Nga03920.01
conserved	ocea|8794-mRNA-1	gadi|Nga03921.1
conserved	ocea|8800-mRNA-1	gadi|Nga03922
conserved	ocea|8799-mRNA-1	gadi|Nga03924
conserved	ocea|8382-mRNA-1	gadi|Nga03927
conserved	ocea|6028-mRNA-1	gadi|Nga03928
conserved	ocea|8798-mRNA-1	gadi|Nga03930
conserved	ocea|11004-mRNA-1	gadi|Nga03950
conserved	ocea|7924-mRNA-1	gadi|Nga03954
conserved	ocea|7918-mRNA-1	gadi|Nga03956.01
conserved	ocea|7928-mRNA-1	gadi|Nga03957
conserved	ocea|7931-mRNA-1	gadi|Nga03960
conserved	ocea|5875-mRNA-1	gadi|Nga03962
conserved	ocea|6696-mRNA-1	gadi|Nga03966
conserved	ocea|7314-mRNA-1	gadi|Nga03970
conserved	ocea|7335-mRNA-1	gadi|Nga03973
conserved	ocea|6941-mRNA-1	gadi|Nga03983
conserved	ocea|6953-mRNA-1	gadi|Nga03987
conserved	ocea|6947-mRNA-1	gadi|Nga03989
conserved	ocea|4845-mRNA-1	gadi|Nga03990
conserved	ocea|8442-mRNA-1	gadi|Nga04004
conserved	ocea|9542-mRNA-1	gadi|Nga04008.01
conserved	ocea|8447-mRNA-1	gadi|Nga04009
conserved	ocea|8452-mRNA-1	gadi|Nga04010.1
conserved	ocea|538-mRNA-1	gadi|Nga04012.01
conserved	ocea|6793-mRNA-1	gadi|Nga04013.1
conserved	ocea|9069-mRNA-1	gadi|Nga04021
conserved	ocea|811-mRNA-1	gadi|Nga04023
conserved	ocea|11743-mRNA-1	gadi|Nga04025
conserved	ocea|2364-mRNA-1	gadi|Nga04042
conserved	ocea|1930-mRNA-1	gadi|Nga04045
conserved	ocea|10768-mRNA-1	gadi|Nga04047.1
conserved	ocea|10325-mRNA-1	gadi|Nga04054
conserved	ocea|11609-mRNA-1	gadi|Nga04059
conserved	ocea|3087-mRNA-1	gadi|Nga04065
conserved	ocea|2281-mRNA-1	gadi|Nga04068
conserved	ocea|6004-mRNA-1	gadi|Nga04073
conserved	ocea|6005-mRNA-1	gadi|Nga04074
conserved	ocea|6006-mRNA-1	gadi|Nga04075
conserved	ocea|6007-mRNA-1	gadi|Nga04077
conserved	ocea|1747-mRNA-1	gadi|Nga04079
conserved	ocea|4146-mRNA-1	gadi|Nga04084.1
conserved	ocea|3321-mRNA-1	gadi|Nga04091
conserved	ocea|3317-mRNA-1	gadi|Nga04092
conserved	ocea|3320-mRNA-1	gadi|Nga04093
conserved	ocea|564-mRNA-1	gadi|Nga04100
conserved	ocea|7007-mRNA-1	gadi|Nga04101
conserved	ocea|6998-mRNA-1	gadi|Nga04104
conserved	ocea|4740-mRNA-1	gadi|Nga04109
conserved	ocea|2263-mRNA-1	gadi|Nga04116
conserved	ocea|2264-mRNA-1	gadi|Nga04117
conserved	ocea|1693-mRNA-1	gadi|Nga04118
conserved	ocea|1688-mRNA-1	gadi|Nga04120
conserved	ocea|2265-mRNA-1	gadi|Nga04121
conserved	ocea|1236-mRNA-1	gadi|Nga04127.01
conserved	ocea|7205-mRNA-1	gadi|Nga04130
conserved	ocea|7200-mRNA-1	gadi|Nga04136.01
conserved	ocea|9543-mRNA-1	gadi|Nga04138
conserved	ocea|8451-mRNA-1	gadi|Nga04140.1
conserved	ocea|1071-mRNA-1	gadi|Nga04149
conserved	ocea|4605-mRNA-1	gadi|Nga04150
conserved	ocea|4606-mRNA-1	gadi|Nga04151
conserved	ocea|4616-mRNA-1	gadi|Nga04153
conserved	ocea|4612-mRNA-1	gadi|Nga04156
conserved	ocea|11668-mRNA-1	gadi|Nga04158
conserved	ocea|11667-mRNA-1	gadi|Nga04159
conserved	ocea|10559-mRNA-1	gadi|Nga04173
conserved	ocea|10563-mRNA-1	gadi|Nga04174
conserved	ocea|10562-mRNA-1	gadi|Nga04175
conserved	ocea|10560-mRNA-1	gadi|Nga04176
conserved	ocea|10564-mRNA-1	gadi|Nga04177
conserved	ocea|10569-mRNA-1	gadi|Nga04180
conserved	ocea|10827-mRNA-1	gadi|Nga04189
conserved	ocea|4540-mRNA-1	gadi|Nga04190
conserved	ocea|9615-mRNA-1	gadi|Nga04195
conserved	ocea|6928-mRNA-1	gadi|Nga04196
conserved	ocea|5917-mRNA-1	gadi|Nga04197.01
conserved	ocea|5913-mRNA-1	gadi|Nga04199.01
conserved	ocea|5912-mRNA-1	gadi|Nga04200.01
conserved	ocea|6983-mRNA-1	gadi|Nga04204.01
conserved	ocea|6136-mRNA-1	gadi|Nga04207
conserved	ocea|6572-mRNA-1	gadi|Nga04209
conserved	ocea|6135-mRNA-1	gadi|Nga04210
conserved	ocea|5997-mRNA-1	gadi|Nga04213
conserved	ocea|8272-mRNA-1	gadi|Nga04214
conserved	ocea|5724-mRNA-1	gadi|Nga04217
conserved	ocea|5725-mRNA-1	gadi|Nga04219
conserved	ocea|2808-mRNA-1	gadi|Nga04221
conserved	ocea|7190-mRNA-1	gadi|Nga04222.01
conserved	ocea|7191-mRNA-1	gadi|Nga04223.01
conserved	ocea|2810-mRNA-1	gadi|Nga04225
conserved	ocea|7194-mRNA-1	gadi|Nga04226.01
conserved	ocea|7202-mRNA-1	gadi|Nga04227.01
conserved	ocea|7193-mRNA-1	gadi|Nga04228.01
conserved	ocea|6425-mRNA-1	gadi|Nga04231
conserved	ocea|6427-mRNA-1	gadi|Nga04232
conserved	ocea|6423-mRNA-1	gadi|Nga04239
conserved	ocea|1204-mRNA-1	gadi|Nga04241
conserved	ocea|1206-mRNA-1	gadi|Nga04243
conserved	ocea|11707-mRNA-1	gadi|Nga04245
conserved	ocea|5067-mRNA-1	gadi|Nga04251
conserved	ocea|5072-mRNA-1	gadi|Nga04253
conserved	ocea|3584-mRNA-1	gadi|Nga04259
conserved	ocea|5340-mRNA-1	gadi|Nga04261.1
conserved	ocea|1613-mRNA-1	gadi|Nga04272
conserved	ocea|1584-mRNA-1	gadi|Nga04273
conserved	ocea|10389-mRNA-1	gadi|Nga04276
conserved	ocea|9974-mRNA-1	gadi|Nga04283.1
conserved	ocea|5763-mRNA-1	gadi|Nga04289
conserved	ocea|1356-mRNA-1	gadi|Nga04292.01
conserved	ocea|4602-mRNA-1	gadi|Nga04295
conserved	ocea|3537-mRNA-1	gadi|Nga04299.01
conserved	ocea|3542-mRNA-1	gadi|Nga04301.01
conserved	ocea|3529-mRNA-1	gadi|Nga04302.01
conserved	ocea|3526-mRNA-1	gadi|Nga04303.01
conserved	ocea|3533-mRNA-1	gadi|Nga04304.01
conserved	ocea|11965-mRNA-1	gadi|Nga04305
conserved	ocea|3758-mRNA-1	gadi|Nga04311
conserved	ocea|2402-mRNA-1	gadi|Nga04314
conserved	ocea|4095-mRNA-1	gadi|Nga04327.01
conserved	ocea|296-mRNA-1	gadi|Nga04334
conserved	ocea|4220-mRNA-1	gadi|Nga04336
conserved	ocea|7603-mRNA-1	gadi|Nga04342.01
conserved	ocea|770-mRNA-1	gadi|Nga04345.01
conserved	ocea|766-mRNA-1	gadi|Nga04346.01
conserved	ocea|763-mRNA-1	gadi|Nga04347
conserved	ocea|1560-mRNA-1	gadi|Nga04348
conserved	ocea|3604-mRNA-1	gadi|Nga04359
conserved	ocea|1264-mRNA-1	gadi|Nga04363
conserved	ocea|5082-mRNA-1	gadi|Nga04368
conserved	ocea|10648-mRNA-1	gadi|Nga04370.1
conserved	ocea|2084-mRNA-1	gadi|Nga04371
conserved	ocea|11361-mRNA-1	gadi|Nga04373
conserved	ocea|11350-mRNA-1	gadi|Nga04374
conserved	ocea|2516-mRNA-1	gadi|Nga04378.01
conserved	ocea|8982-mRNA-1	gadi|Nga04391.1
conserved	ocea|9494-mRNA-1	gadi|Nga04396
conserved	ocea|7402-mRNA-1	gadi|Nga04405
conserved	ocea|7399-mRNA-1	gadi|Nga04408.1
conserved	ocea|2270-mRNA-1	gadi|Nga04410
conserved	ocea|7505-mRNA-1	gadi|Nga21214
conserved	ocea|6075-mRNA-1	gadi|Nga05077
conserved	ocea|7747-mRNA-1	gadi|Nga04712
conserved	ocea|392-mRNA-1	gadi|Nga01470
conserved	ocea|11795-mRNA-1	gadi|Nga30569
conserved	ocea|635-mRNA-1	gadi|Nga00836
conserved	ocea|380-mRNA-1	gadi|Nga06828
conserved	ocea|11841-mRNA-1	gadi|Nga00102
conserved	ocea|375-mRNA-1	gadi|Nga06829.1
conserved	ocea|2119-mRNA-1	gadi|Nga01717
conserved	ocea|6828-mRNA-1	gadi|Nga04641
conserved	ocea|4504-mRNA-1	gadi|Nga01729
conserved	ocea|4610-mRNA-1	gadi|Nga02246
conserved	ocea|5951-mRNA-1	gadi|Nga00964
conserved	ocea|4897-mRNA-1	gadi|Nga00144
conserved	ocea|11487-mRNA-1	gadi|Nga00522.01
conserved	ocea|6718-mRNA-1	gadi|Nga05830
conserved	ocea|11832-mRNA-1	gadi|Nga00082
conserved	ocea|4749-mRNA-1	gadi|Nga20566
conserved	ocea|1115-mRNA-1	gadi|Nga05117
conserved	ocea|10471-mRNA-1	gadi|Nga20316
conserved	ocea|8907-mRNA-1	gadi|Nga30456
conserved	ocea|8999-mRNA-1	gadi|Nga04416
conserved	ocea|11238-mRNA-1	gadi|Nga04419.01
conserved	ocea|11930-mRNA-1	gadi|Nga04421
conserved	ocea|406-mRNA-1	gadi|Nga04422
conserved	ocea|2064-mRNA-1	gadi|Nga04436
conserved	ocea|1520-mRNA-1	gadi|Nga04444
conserved	ocea|7740-mRNA-1	gadi|Nga04454
conserved	ocea|3178-mRNA-1	gadi|Nga04455
conserved	ocea|4796-mRNA-1	gadi|Nga04460
conserved	ocea|4793-mRNA-1	gadi|Nga04461.01
conserved	ocea|5492-mRNA-1	gadi|Nga04463.1
conserved	ocea|9269-mRNA-1	gadi|Nga04472
conserved	ocea|9268-mRNA-1	gadi|Nga04473.1
conserved	ocea|3829-mRNA-1	gadi|Nga04475
conserved	ocea|3598-mRNA-1	gadi|Nga04477
conserved	ocea|10595-mRNA-1	gadi|Nga04484
conserved	ocea|10589-mRNA-1	gadi|Nga04485
conserved	ocea|9498-mRNA-1	gadi|Nga04489
conserved	ocea|2774-mRNA-1	gadi|Nga04493
conserved	ocea|9579-mRNA-1	gadi|Nga04494.1
conserved	ocea|3410-mRNA-1	gadi|Nga04503
conserved	ocea|11662-mRNA-1	gadi|Nga04504.01
conserved	ocea|5433-mRNA-1	gadi|Nga04511
conserved	ocea|2397-mRNA-1	gadi|Nga04512
conserved	ocea|6820-mRNA-1	gadi|Nga04514
conserved	ocea|6829-mRNA-1	gadi|Nga04517
conserved	ocea|3916-mRNA-1	gadi|Nga04518
conserved	ocea|5845-mRNA-1	gadi|Nga04523
conserved	ocea|5847-mRNA-1	gadi|Nga04526
conserved	ocea|5846-mRNA-1	gadi|Nga04528
conserved	ocea|9576-mRNA-1	gadi|Nga04536.01
conserved	ocea|1826-mRNA-1	gadi|Nga04540
conserved	ocea|6452-mRNA-1	gadi|Nga04549
conserved	ocea|5055-mRNA-1	gadi|Nga04558
conserved	ocea|3935-mRNA-1	gadi|Nga04563
conserved	ocea|8078-mRNA-1	gadi|Nga04565
conserved	ocea|10470-mRNA-1	gadi|Nga04566
conserved	ocea|5370-mRNA-1	gadi|Nga04567
conserved	ocea|10467-mRNA-1	gadi|Nga04568
conserved	ocea|7167-mRNA-1	gadi|Nga04578
conserved	ocea|7168-mRNA-1	gadi|Nga04579
conserved	ocea|5856-mRNA-1	gadi|Nga04581
conserved	ocea|5855-mRNA-1	gadi|Nga04583
conserved	ocea|4453-mRNA-1	gadi|Nga04584.1
conserved	ocea|1633-mRNA-1	gadi|Nga04615
conserved	ocea|11150-mRNA-1	gadi|Nga04625
conserved	ocea|11149-mRNA-1	gadi|Nga04627
conserved	ocea|11151-mRNA-1	gadi|Nga04628
conserved	ocea|11866-mRNA-1	gadi|Nga04631
conserved	ocea|7089-mRNA-1	gadi|Nga04633
conserved	ocea|7092-mRNA-1	gadi|Nga04635
conserved	ocea|7091-mRNA-1	gadi|Nga04637
conserved	ocea|6821-mRNA-1	gadi|Nga04640
conserved	ocea|3814-mRNA-1	gadi|Nga04643
conserved	ocea|3245-mRNA-1	gadi|Nga04654.01
conserved	ocea|3244-mRNA-1	gadi|Nga04657.01
conserved	ocea|1271-mRNA-1	gadi|Nga04664
conserved	ocea|11712-mRNA-1	gadi|Nga04665.1
conserved	ocea|7720-mRNA-1	gadi|Nga04668
conserved	ocea|5470-mRNA-1	gadi|Nga04671
conserved	ocea|4019-mRNA-1	gadi|Nga04698
conserved	ocea|7739-mRNA-1	gadi|Nga04709
conserved	ocea|11088-mRNA-1	gadi|Nga04713
conserved	ocea|11087-mRNA-1	gadi|Nga04714
conserved	ocea|9623-mRNA-1	gadi|Nga04717
conserved	ocea|9622-mRNA-1	gadi|Nga04719
conserved	ocea|7140-mRNA-1	gadi|Nga04723
conserved	ocea|2347-mRNA-1	gadi|Nga04724
conserved	ocea|11691-mRNA-1	gadi|Nga04743
conserved	ocea|11694-mRNA-1	gadi|Nga04745
conserved	ocea|9167-mRNA-1	gadi|Nga04754.1
conserved	ocea|9195-mRNA-1	gadi|Nga04755.01
conserved	ocea|9180-mRNA-1	gadi|Nga04756.01
conserved	ocea|7763-mRNA-1	gadi|Nga04764
conserved	ocea|10410-mRNA-1	gadi|Nga04781
conserved	ocea|2830-mRNA-1	gadi|Nga04787.1
conserved	ocea|11040-mRNA-1	gadi|Nga04789
conserved	ocea|3015-mRNA-1	gadi|Nga04798
conserved	ocea|10338-mRNA-1	gadi|Nga04806.01
conserved	ocea|10344-mRNA-1	gadi|Nga04807.01
conserved	ocea|10331-mRNA-1	gadi|Nga04808.01
conserved	ocea|3672-mRNA-1	gadi|Nga04812
conserved	ocea|4586-mRNA-1	gadi|Nga04813.01
conserved	ocea|8388-mRNA-1	gadi|Nga04823
conserved	ocea|8387-mRNA-1	gadi|Nga04824
conserved	ocea|3064-mRNA-1	gadi|Nga04831
conserved	ocea|7438-mRNA-1	gadi|Nga04833
conserved	ocea|5069-mRNA-1	gadi|Nga04840
conserved	ocea|7192-mRNA-1	gadi|Nga04841
conserved	ocea|10478-mRNA-1	gadi|Nga04845.01
conserved	ocea|7594-mRNA-1	gadi|Nga04846
conserved	ocea|7590-mRNA-1	gadi|Nga04847
conserved	ocea|7589-mRNA-1	gadi|Nga04850
conserved	ocea|11336-mRNA-1	gadi|Nga04863
conserved	ocea|3017-mRNA-1	gadi|Nga04865
conserved	ocea|11333-mRNA-1	gadi|Nga04866
conserved	ocea|11346-mRNA-1	gadi|Nga04867
conserved	ocea|11740-mRNA-1	gadi|Nga04869
conserved	ocea|3276-mRNA-1	gadi|Nga04874
conserved	ocea|3182-mRNA-1	gadi|Nga04879
conserved	ocea|10586-mRNA-1	gadi|Nga04881
conserved	ocea|11294-mRNA-1	gadi|Nga04883
conserved	ocea|1595-mRNA-1	gadi|Nga04885
conserved	ocea|1585-mRNA-1	gadi|Nga04887
conserved	ocea|8077-mRNA-1	gadi|Nga04889
conserved	ocea|7992-mRNA-1	gadi|Nga04891
conserved	ocea|5038-mRNA-1	gadi|Nga04895
conserved	ocea|5045-mRNA-1	gadi|Nga04897.1
conserved	ocea|5051-mRNA-1	gadi|Nga04900
conserved	ocea|8503-mRNA-1	gadi|Nga04909.01
conserved	ocea|568-mRNA-1	gadi|Nga04910
conserved	ocea|6334-mRNA-1	gadi|Nga04914
conserved	ocea|10315-mRNA-1	gadi|Nga04923
conserved	ocea|10411-mRNA-1	gadi|Nga04925.1
conserved	ocea|9879-mRNA-1	gadi|Nga04948
conserved	ocea|6650-mRNA-1	gadi|Nga04959
conserved	ocea|9692-mRNA-1	gadi|Nga04964
conserved	ocea|9685-mRNA-1	gadi|Nga04965
conserved	ocea|9691-mRNA-1	gadi|Nga04966
conserved	ocea|9695-mRNA-1	gadi|Nga04967
conserved	ocea|9682-mRNA-1	gadi|Nga04970
conserved	ocea|8928-mRNA-1	gadi|Nga04978
conserved	ocea|5155-mRNA-1	gadi|Nga04979
conserved	ocea|8605-mRNA-1	gadi|Nga04982.1
conserved	ocea|3696-mRNA-1	gadi|Nga04988.01
conserved	ocea|3703-mRNA-1	gadi|Nga04989.01
conserved	ocea|8093-mRNA-1	gadi|Nga04991.1
conserved	ocea|10335-mRNA-1	gadi|Nga04994.01
conserved	ocea|10353-mRNA-1	gadi|Nga04996.01
conserved	ocea|7246-mRNA-1	gadi|Nga04997
conserved	ocea|7244-mRNA-1	gadi|Nga05000
conserved	ocea|11458-mRNA-1	gadi|Nga05006
conserved	ocea|10981-mRNA-1	gadi|Nga05011
conserved	ocea|3873-mRNA-1	gadi|Nga05013
conserved	ocea|3883-mRNA-1	gadi|Nga05014
conserved	ocea|3874-mRNA-1	gadi|Nga05015
conserved	ocea|7139-mRNA-1	gadi|Nga05021
conserved	ocea|1268-mRNA-1	gadi|Nga05031.1
conserved	ocea|1446-mRNA-1	gadi|Nga05038
conserved	ocea|1453-mRNA-1	gadi|Nga05040
conserved	ocea|4790-mRNA-1	gadi|Nga05053.01
conserved	ocea|4806-mRNA-1	gadi|Nga05058.01
conserved	ocea|4801-mRNA-1	gadi|Nga05063
conserved	ocea|4802-mRNA-1	gadi|Nga05064
conserved	ocea|3634-mRNA-1	gadi|Nga05070
conserved	ocea|4588-mRNA-1	gadi|Nga05071
conserved	ocea|9258-mRNA-1	gadi|Nga05072
conserved	ocea|8365-mRNA-1	gadi|Nga05079
conserved	ocea|8141-mRNA-1	gadi|Nga05083
conserved	ocea|8143-mRNA-1	gadi|Nga05084
conserved	ocea|11098-mRNA-1	gadi|Nga05085
conserved	ocea|2069-mRNA-1	gadi|Nga05086
conserved	ocea|11097-mRNA-1	gadi|Nga05089
conserved	ocea|2071-mRNA-1	gadi|Nga05091
conserved	ocea|8149-mRNA-1	gadi|Nga05092
conserved	ocea|3987-mRNA-1	gadi|Nga05107
conserved	ocea|3979-mRNA-1	gadi|Nga05111
conserved	ocea|1105-mRNA-1	gadi|Nga05116
conserved	ocea|1116-mRNA-1	gadi|Nga05124
conserved	ocea|1111-mRNA-1	gadi|Nga05127
conserved	ocea|451-mRNA-1	gadi|Nga05131.1
conserved	ocea|9104-mRNA-1	gadi|Nga05132
conserved	ocea|9108-mRNA-1	gadi|Nga05141
conserved	ocea|11055-mRNA-1	gadi|Nga05145
conserved	ocea|4532-mRNA-1	gadi|Nga05146
conserved	ocea|9913-mRNA-1	gadi|Nga05150
conserved	ocea|7769-mRNA-1	gadi|Nga05151
conserved	ocea|10650-mRNA-1	gadi|Nga05154
conserved	ocea|8947-mRNA-1	gadi|Nga05157
conserved	ocea|6031-mRNA-1	gadi|Nga05158
conserved	ocea|11054-mRNA-1	gadi|Nga05159
conserved	ocea|1679-mRNA-1	gadi|Nga05160
conserved	ocea|963-mRNA-1	gadi|Nga05161
conserved	ocea|11575-mRNA-1	gadi|Nga05163
conserved	ocea|11709-mRNA-1	gadi|Nga05164
conserved	ocea|2649-mRNA-1	gadi|Nga05171
conserved	ocea|5406-mRNA-1	gadi|Nga05176
conserved	ocea|11810-mRNA-1	gadi|Nga05179
conserved	ocea|6117-mRNA-1	gadi|Nga05181
conserved	ocea|11813-mRNA-1	gadi|Nga05182
conserved	ocea|734-mRNA-1	gadi|Nga05184
conserved	ocea|7575-mRNA-1	gadi|Nga05190
conserved	ocea|7568-mRNA-1	gadi|Nga05193
conserved	ocea|7578-mRNA-1	gadi|Nga05194
conserved	ocea|4212-mRNA-1	gadi|Nga05196.1
conserved	ocea|7576-mRNA-1	gadi|Nga05199
conserved	ocea|7562-mRNA-1	gadi|Nga05200
conserved	ocea|7563-mRNA-1	gadi|Nga05202
conserved	ocea|7564-mRNA-1	gadi|Nga05205
conserved	ocea|7566-mRNA-1	gadi|Nga05206
conserved	ocea|7572-mRNA-1	gadi|Nga05207
conserved	ocea|477-mRNA-1	gadi|Nga05213
conserved	ocea|472-mRNA-1	gadi|Nga05215
conserved	ocea|464-mRNA-1	gadi|Nga05226
conserved	ocea|5391-mRNA-1	gadi|Nga05227
conserved	ocea|465-mRNA-1	gadi|Nga05228
conserved	ocea|5390-mRNA-1	gadi|Nga05229.1
conserved	ocea|3788-mRNA-1	gadi|Nga05236
conserved	ocea|3785-mRNA-1	gadi|Nga05238.01
conserved	ocea|3784-mRNA-1	gadi|Nga05240
conserved	ocea|10930-mRNA-1	gadi|Nga05246
conserved	ocea|4956-mRNA-1	gadi|Nga05253
conserved	ocea|9755-mRNA-1	gadi|Nga05254
conserved	ocea|2063-mRNA-1	gadi|Nga05256
conserved	ocea|5517-mRNA-1	gadi|Nga05261
conserved	ocea|5519-mRNA-1	gadi|Nga05264
conserved	ocea|11505-mRNA-1	gadi|Nga05276
conserved	ocea|8372-mRNA-1	gadi|Nga05280
conserved	ocea|3553-mRNA-1	gadi|Nga05287
conserved	ocea|4907-mRNA-1	gadi|Nga05290
conserved	ocea|8378-mRNA-1	gadi|Nga05291
conserved	ocea|8373-mRNA-1	gadi|Nga05295
conserved	ocea|8371-mRNA-1	gadi|Nga05296
conserved	ocea|5782-mRNA-1	gadi|Nga05297
conserved	ocea|5783-mRNA-1	gadi|Nga05299
conserved	ocea|5784-mRNA-1	gadi|Nga05301
conserved	ocea|5781-mRNA-1	gadi|Nga05302
conserved	ocea|5787-mRNA-1	gadi|Nga05303
conserved	ocea|5777-mRNA-1	gadi|Nga05306
conserved	ocea|5779-mRNA-1	gadi|Nga05307
conserved	ocea|5776-mRNA-1	gadi|Nga05308
conserved	ocea|5778-mRNA-1	gadi|Nga05309
conserved	ocea|8700-mRNA-1	gadi|Nga05311
conserved	ocea|3748-mRNA-1	gadi|Nga05316
conserved	ocea|2004-mRNA-1	gadi|Nga05323.1
conserved	ocea|2008-mRNA-1	gadi|Nga05333.1
conserved	ocea|4555-mRNA-1	gadi|Nga05344
conserved	ocea|1410-mRNA-1	gadi|Nga05351
conserved	ocea|1413-mRNA-1	gadi|Nga05367
conserved	ocea|8164-mRNA-1	gadi|Nga05372
conserved	ocea|9587-mRNA-1	gadi|Nga05374
conserved	ocea|9602-mRNA-1	gadi|Nga05378
conserved	ocea|3125-mRNA-1	gadi|Nga05379
conserved	ocea|7546-mRNA-1	gadi|Nga05388.1
conserved	ocea|11425-mRNA-1	gadi|Nga05396
conserved	ocea|11427-mRNA-1	gadi|Nga05397
conserved	ocea|11432-mRNA-1	gadi|Nga05398
conserved	ocea|11428-mRNA-1	gadi|Nga05399
conserved	ocea|11429-mRNA-1	gadi|Nga05400.1
conserved	ocea|11420-mRNA-1	gadi|Nga05405
conserved	ocea|11411-mRNA-1	gadi|Nga05408
conserved	ocea|11435-mRNA-1	gadi|Nga05410
conserved	ocea|11434-mRNA-1	gadi|Nga05411
conserved	ocea|11410-mRNA-1	gadi|Nga05413
conserved	ocea|2702-mRNA-1	gadi|Nga05415.01
conserved	ocea|2709-mRNA-1	gadi|Nga05416
conserved	ocea|2701-mRNA-1	gadi|Nga05420.01
conserved	ocea|2705-mRNA-1	gadi|Nga05421
conserved	ocea|107-mRNA-1	gadi|Nga05427
conserved	ocea|2708-mRNA-1	gadi|Nga05428.01
conserved	ocea|100-mRNA-1	gadi|Nga05429
conserved	ocea|2714-mRNA-1	gadi|Nga05430
conserved	ocea|108-mRNA-1	gadi|Nga05435
conserved	ocea|101-mRNA-1	gadi|Nga05436
conserved	ocea|4326-mRNA-1	gadi|Nga05438
conserved	ocea|4318-mRNA-1	gadi|Nga05440
conserved	ocea|4319-mRNA-1	gadi|Nga05442
conserved	ocea|5286-mRNA-1	gadi|Nga05449
conserved	ocea|7977-mRNA-1	gadi|Nga05454
conserved	ocea|7134-mRNA-1	gadi|Nga05455
conserved	ocea|10215-mRNA-1	gadi|Nga05456
conserved	ocea|11682-mRNA-1	gadi|Nga05464
conserved	ocea|1959-mRNA-1	gadi|Nga05466
conserved	ocea|3666-mRNA-1	gadi|Nga05469
conserved	ocea|8522-mRNA-1	gadi|Nga05470
conserved	ocea|1958-mRNA-1	gadi|Nga05471
conserved	ocea|11683-mRNA-1	gadi|Nga05472
conserved	ocea|8518-mRNA-1	gadi|Nga05476
conserved	ocea|9352-mRNA-1	gadi|Nga05481
conserved	ocea|9353-mRNA-1	gadi|Nga05485
conserved	ocea|10160-mRNA-1	gadi|Nga05492
conserved	ocea|10155-mRNA-1	gadi|Nga05494.01
conserved	ocea|10175-mRNA-1	gadi|Nga05496
conserved	ocea|10149-mRNA-1	gadi|Nga05497.01
conserved	ocea|10153-mRNA-1	gadi|Nga05498.01
conserved	ocea|10145-mRNA-1	gadi|Nga05499.01
conserved	ocea|10163-mRNA-1	gadi|Nga05500.01
conserved	ocea|10142-mRNA-1	gadi|Nga05502.01
conserved	ocea|10146-mRNA-1	gadi|Nga05503.1
conserved	ocea|10139-mRNA-1	gadi|Nga05504
conserved	ocea|10137-mRNA-1	gadi|Nga05507
conserved	ocea|5823-mRNA-1	gadi|Nga05511
conserved	ocea|5545-mRNA-1	gadi|Nga05521
conserved	ocea|4633-mRNA-1	gadi|Nga05522
conserved	ocea|3281-mRNA-2	gadi|Nga05523
conserved	ocea|3279-mRNA-1	gadi|Nga05524
conserved	ocea|5546-mRNA-1	gadi|Nga05525
conserved	ocea|5547-mRNA-1	gadi|Nga05526
conserved	ocea|5552-mRNA-1	gadi|Nga05529
conserved	ocea|3275-mRNA-1	gadi|Nga05530
conserved	ocea|5549-mRNA-1	gadi|Nga05532
conserved	ocea|5550-mRNA-1	gadi|Nga05534
conserved	ocea|7186-mRNA-1	gadi|Nga05539.1
conserved	ocea|7187-mRNA-1	gadi|Nga05541
conserved	ocea|7184-mRNA-1	gadi|Nga05543
conserved	ocea|7188-mRNA-1	gadi|Nga05544
conserved	ocea|7198-mRNA-1	gadi|Nga05552
conserved	ocea|9443-mRNA-1	gadi|Nga05568
conserved	ocea|8466-mRNA-1	gadi|Nga05570
conserved	ocea|10876-mRNA-1	gadi|Nga05575
conserved	ocea|10387-mRNA-1	gadi|Nga05578
conserved	ocea|991-mRNA-1	gadi|Nga05584
conserved	ocea|3611-mRNA-1	gadi|Nga05585
conserved	ocea|6591-mRNA-1	gadi|Nga05589
conserved	ocea|10535-mRNA-1	gadi|Nga05591
conserved	ocea|9901-mRNA-1	gadi|Nga05601
conserved	ocea|9197-mRNA-1	gadi|Nga05605
conserved	ocea|9186-mRNA-1	gadi|Nga05606
conserved	ocea|9182-mRNA-1	gadi|Nga05607
conserved	ocea|9176-mRNA-1	gadi|Nga05609
conserved	ocea|9190-mRNA-1	gadi|Nga05616
conserved	ocea|9187-mRNA-1	gadi|Nga05617
conserved	ocea|9173-mRNA-1	gadi|Nga05618
conserved	ocea|7009-mRNA-1	gadi|Nga05621
conserved	ocea|6997-mRNA-1	gadi|Nga05623
conserved	ocea|6996-mRNA-1	gadi|Nga05624
conserved	ocea|6992-mRNA-1	gadi|Nga05625
conserved	ocea|11171-mRNA-1	gadi|Nga05626
conserved	ocea|5462-mRNA-1	gadi|Nga05628
conserved	ocea|11173-mRNA-1	gadi|Nga05630.01
conserved	ocea|10356-mRNA-1	gadi|Nga05636
conserved	ocea|10337-mRNA-1	gadi|Nga05642
conserved	ocea|10332-mRNA-1	gadi|Nga05644
conserved	ocea|10343-mRNA-1	gadi|Nga05647
conserved	ocea|10333-mRNA-1	gadi|Nga05648
conserved	ocea|10329-mRNA-1	gadi|Nga05650
conserved	ocea|8232-mRNA-1	gadi|Nga05651
conserved	ocea|745-mRNA-1	gadi|Nga05666.1
conserved	ocea|6813-mRNA-1	gadi|Nga05667
conserved	ocea|6808-mRNA-1	gadi|Nga05669
conserved	ocea|6810-mRNA-1	gadi|Nga05671
conserved	ocea|6812-mRNA-1	gadi|Nga05672
conserved	ocea|6831-mRNA-1	gadi|Nga05673
conserved	ocea|6818-mRNA-1	gadi|Nga05679
conserved	ocea|6841-mRNA-1	gadi|Nga05685
conserved	ocea|6817-mRNA-1	gadi|Nga05686
conserved	ocea|10402-mRNA-1	gadi|Nga05689.1
conserved	ocea|6723-mRNA-1	gadi|Nga05694
conserved	ocea|10420-mRNA-1	gadi|Nga05697
conserved	ocea|2920-mRNA-1	gadi|Nga05702
conserved	ocea|9613-mRNA-1	gadi|Nga05703
conserved	ocea|2919-mRNA-1	gadi|Nga05704
conserved	ocea|9614-mRNA-1	gadi|Nga05706
conserved	ocea|5611-mRNA-1	gadi|Nga05707
conserved	ocea|2918-mRNA-1	gadi|Nga05713
conserved	ocea|9616-mRNA-1	gadi|Nga05715
conserved	ocea|2928-mRNA-1	gadi|Nga05720
conserved	ocea|7471-mRNA-1	gadi|Nga05721
conserved	ocea|9387-mRNA-1	gadi|Nga05726
conserved	ocea|7469-mRNA-1	gadi|Nga05729
conserved	ocea|9390-mRNA-1	gadi|Nga05730
conserved	ocea|2416-mRNA-1	gadi|Nga05732
conserved	ocea|10413-mRNA-1	gadi|Nga05734
conserved	ocea|7470-mRNA-1	gadi|Nga05735
conserved	ocea|7468-mRNA-1	gadi|Nga05737
conserved	ocea|10416-mRNA-1	gadi|Nga05738
conserved	ocea|6733-mRNA-1	gadi|Nga05739
conserved	ocea|11600-mRNA-1	gadi|Nga05740
conserved	ocea|6739-mRNA-1	gadi|Nga05741
conserved	ocea|6736-mRNA-1	gadi|Nga05744
conserved	ocea|6737-mRNA-1	gadi|Nga05745
conserved	ocea|6742-mRNA-1	gadi|Nga05746
conserved	ocea|6749-mRNA-1	gadi|Nga05749
conserved	ocea|6074-mRNA-1	gadi|Nga05751
conserved	ocea|6746-mRNA-1	gadi|Nga05752
conserved	ocea|6748-mRNA-1	gadi|Nga05755
conserved	ocea|6753-mRNA-1	gadi|Nga05758
conserved	ocea|4091-mRNA-1	gadi|Nga05768.1
conserved	ocea|8505-mRNA-1	gadi|Nga05770
conserved	ocea|10978-mRNA-1	gadi|Nga05774.1
conserved	ocea|4848-mRNA-1	gadi|Nga05781
conserved	ocea|11817-mRNA-1	gadi|Nga05785
conserved	ocea|5304-mRNA-1	gadi|Nga05787
conserved	ocea|11816-mRNA-2	gadi|Nga05791
conserved	ocea|1597-mRNA-1	gadi|Nga05795.01
conserved	ocea|1591-mRNA-1	gadi|Nga05796.1
conserved	ocea|1610-mRNA-1	gadi|Nga05798
conserved	ocea|1586-mRNA-1	gadi|Nga05799
conserved	ocea|1590-mRNA-1	gadi|Nga05800.1
conserved	ocea|1593-mRNA-1	gadi|Nga05803
conserved	ocea|1589-mRNA-1	gadi|Nga05804
conserved	ocea|3237-mRNA-1	gadi|Nga05808
conserved	ocea|3248-mRNA-1	gadi|Nga05814
conserved	ocea|3241-mRNA-1	gadi|Nga05818.1
conserved	ocea|3242-mRNA-1	gadi|Nga05819.1
conserved	ocea|3239-mRNA-1	gadi|Nga05821
conserved	ocea|11779-mRNA-1	gadi|Nga05824
conserved	ocea|4191-mRNA-1	gadi|Nga05826.1
conserved	ocea|6720-mRNA-1	gadi|Nga05827
conserved	ocea|4196-mRNA-1	gadi|Nga05831.01
conserved	ocea|4195-mRNA-1	gadi|Nga05834
conserved	ocea|4200-mRNA-1	gadi|Nga05835.1
conserved	ocea|9085-mRNA-1	gadi|Nga05841
conserved	ocea|9088-mRNA-1	gadi|Nga05842
conserved	ocea|230-mRNA-1	gadi|Nga05848
conserved	ocea|268-mRNA-1	gadi|Nga05849
conserved	ocea|244-mRNA-1	gadi|Nga05850
conserved	ocea|9093-mRNA-1	gadi|Nga05852
conserved	ocea|245-mRNA-1	gadi|Nga05854
conserved	ocea|247-mRNA-1	gadi|Nga05855
conserved	ocea|9141-mRNA-1	gadi|Nga05857
conserved	ocea|9163-mRNA-1	gadi|Nga05859
conserved	ocea|9138-mRNA-1	gadi|Nga05860
conserved	ocea|9148-mRNA-1	gadi|Nga05864
conserved	ocea|9146-mRNA-1	gadi|Nga05866
conserved	ocea|9149-mRNA-1	gadi|Nga05867
conserved	ocea|10093-mRNA-1	gadi|Nga05871
conserved	ocea|10066-mRNA-1	gadi|Nga05873
conserved	ocea|10094-mRNA-1	gadi|Nga05874
conserved	ocea|2127-mRNA-1	gadi|Nga05875
conserved	ocea|10103-mRNA-1	gadi|Nga05876
conserved	ocea|2126-mRNA-1	gadi|Nga05882
conserved	ocea|10089-mRNA-1	gadi|Nga05883
conserved	ocea|10088-mRNA-1	gadi|Nga05884
conserved	ocea|10129-mRNA-1	gadi|Nga05885
conserved	ocea|10165-mRNA-1	gadi|Nga05889
conserved	ocea|10147-mRNA-1	gadi|Nga05892
conserved	ocea|9008-mRNA-1	gadi|Nga05898
conserved	ocea|10151-mRNA-1	gadi|Nga05899
conserved	ocea|10150-mRNA-1	gadi|Nga05900
conserved	ocea|27-mRNA-1	gadi|Nga05903
conserved	ocea|10157-mRNA-1	gadi|Nga05911
conserved	ocea|3967-mRNA-2	gadi|Nga05912
conserved	ocea|3964-mRNA-1	gadi|Nga05915
conserved	ocea|7034-mRNA-1	gadi|Nga05916
conserved	ocea|3963-mRNA-1	gadi|Nga05918
conserved	ocea|3976-mRNA-1	gadi|Nga05919
conserved	ocea|3969-mRNA-1	gadi|Nga05920
conserved	ocea|3970-mRNA-1	gadi|Nga05921
conserved	ocea|7036-mRNA-1	gadi|Nga05922
conserved	ocea|3968-mRNA-1	gadi|Nga05923
conserved	ocea|1130-mRNA-1	gadi|Nga05926
conserved	ocea|1135-mRNA-1	gadi|Nga05927
conserved	ocea|1126-mRNA-1	gadi|Nga05928
conserved	ocea|1124-mRNA-1	gadi|Nga05929
conserved	ocea|8053-mRNA-1	gadi|Nga05930
conserved	ocea|1119-mRNA-1	gadi|Nga05932
conserved	ocea|8066-mRNA-1	gadi|Nga05933
conserved	ocea|3261-mRNA-1	gadi|Nga05936
conserved	ocea|2916-mRNA-1	gadi|Nga05937
conserved	ocea|2917-mRNA-1	gadi|Nga05938
conserved	ocea|3268-mRNA-1	gadi|Nga05940
conserved	ocea|439-mRNA-1	gadi|Nga05943
conserved	ocea|440-mRNA-1	gadi|Nga05945
conserved	ocea|436-mRNA-1	gadi|Nga05949
conserved	ocea|437-mRNA-1	gadi|Nga05950
conserved	ocea|9607-mRNA-1	gadi|Nga05951
conserved	ocea|445-mRNA-1	gadi|Nga05952
conserved	ocea|1659-mRNA-1	gadi|Nga05953
conserved	ocea|7976-mRNA-1	gadi|Nga05954
conserved	ocea|9077-mRNA-1	gadi|Nga05955
conserved	ocea|7975-mRNA-1	gadi|Nga05960
conserved	ocea|9032-mRNA-1	gadi|Nga05970
conserved	ocea|7700-mRNA-1	gadi|Nga05975
conserved	ocea|10721-mRNA-1	gadi|Nga05989
conserved	ocea|10725-mRNA-1	gadi|Nga05993
conserved	ocea|5388-mRNA-1	gadi|Nga05995.1
conserved	ocea|5385-mRNA-1	gadi|Nga05999
conserved	ocea|5383-mRNA-1	gadi|Nga06002
conserved	ocea|7785-mRNA-1	gadi|Nga06003
conserved	ocea|5395-mRNA-1	gadi|Nga06005
conserved	ocea|10848-mRNA-1	gadi|Nga06006
conserved	ocea|1169-mRNA-1	gadi|Nga06012
conserved	ocea|1170-mRNA-1	gadi|Nga06013
conserved	ocea|1180-mRNA-1	gadi|Nga06015
conserved	ocea|9797-mRNA-1	gadi|Nga06021
conserved	ocea|9798-mRNA-1	gadi|Nga06023.1
conserved	ocea|2433-mRNA-1	gadi|Nga06026
conserved	ocea|3908-mRNA-1	gadi|Nga06028
conserved	ocea|9808-mRNA-1	gadi|Nga06029
conserved	ocea|9800-mRNA-1	gadi|Nga06030
conserved	ocea|2188-mRNA-1	gadi|Nga06033.01
conserved	ocea|2192-mRNA-1	gadi|Nga06034
conserved	ocea|2189-mRNA-1	gadi|Nga06035
conserved	ocea|10508-mRNA-1	gadi|Nga06036.1
conserved	ocea|2179-mRNA-1	gadi|Nga06039
conserved	ocea|74-mRNA-1	gadi|Nga06040
conserved	ocea|73-mRNA-1	gadi|Nga06042
conserved	ocea|2198-mRNA-1	gadi|Nga06043
conserved	ocea|72-mRNA-1	gadi|Nga06044
conserved	ocea|2196-mRNA-1	gadi|Nga06045
conserved	ocea|6114-mRNA-1	gadi|Nga06050
conserved	ocea|6323-mRNA-1	gadi|Nga06051
conserved	ocea|9471-mRNA-1	gadi|Nga06059.1
conserved	ocea|6359-mRNA-1	gadi|Nga06060
conserved	ocea|9461-mRNA-1	gadi|Nga06062
conserved	ocea|9469-mRNA-1	gadi|Nga06063
conserved	ocea|9463-mRNA-1	gadi|Nga06065
conserved	ocea|9459-mRNA-1	gadi|Nga06067
conserved	ocea|9465-mRNA-1	gadi|Nga06069
conserved	ocea|7841-mRNA-1	gadi|Nga06072
conserved	ocea|7845-mRNA-1	gadi|Nga06079.1
conserved	ocea|1681-mRNA-1	gadi|Nga06082
conserved	ocea|10183-mRNA-1	gadi|Nga06088.1
conserved	ocea|1940-mRNA-1	gadi|Nga06094
conserved	ocea|1942-mRNA-1	gadi|Nga06095
conserved	ocea|1939-mRNA-1	gadi|Nga06096
conserved	ocea|1938-mRNA-1	gadi|Nga06097
conserved	ocea|1933-mRNA-1	gadi|Nga06100
conserved	ocea|1947-mRNA-1	gadi|Nga06101
conserved	ocea|1931-mRNA-1	gadi|Nga06102
conserved	ocea|1932-mRNA-1	gadi|Nga06103
conserved	ocea|1949-mRNA-1	gadi|Nga06106
conserved	ocea|736-mRNA-1	gadi|Nga06109
conserved	ocea|4413-mRNA-1	gadi|Nga06110
conserved	ocea|4428-mRNA-1	gadi|Nga06112
conserved	ocea|739-mRNA-1	gadi|Nga06114
conserved	ocea|741-mRNA-1	gadi|Nga06117
conserved	ocea|4419-mRNA-1	gadi|Nga06120.1
conserved	ocea|4399-mRNA-1	gadi|Nga06121
conserved	ocea|742-mRNA-1	gadi|Nga06122
conserved	ocea|7027-mRNA-1	gadi|Nga06123.01
conserved	ocea|3290-mRNA-1	gadi|Nga06124
conserved	ocea|5595-mRNA-1	gadi|Nga06129
conserved	ocea|11136-mRNA-1	gadi|Nga06133.1
conserved	ocea|6411-mRNA-1	gadi|Nga06135
conserved	ocea|11220-mRNA-1	gadi|Nga06136
conserved	ocea|6410-mRNA-1	gadi|Nga06137
conserved	ocea|11127-mRNA-1	gadi|Nga06144.1
conserved	ocea|7943-mRNA-1	gadi|Nga06145
conserved	ocea|10476-mRNA-1	gadi|Nga06146.1
conserved	ocea|213-mRNA-1	gadi|Nga06161.1
conserved	ocea|226-mRNA-1	gadi|Nga06162
conserved	ocea|208-mRNA-1	gadi|Nga06163
conserved	ocea|202-mRNA-1	gadi|Nga06167
conserved	ocea|6358-mRNA-1	gadi|Nga06180
conserved	ocea|6354-mRNA-1	gadi|Nga06181
conserved	ocea|4109-mRNA-1	gadi|Nga06186
conserved	ocea|8014-mRNA-1	gadi|Nga06188
conserved	ocea|3582-mRNA-1	gadi|Nga06191
conserved	ocea|7085-mRNA-1	gadi|Nga06197
conserved	ocea|4227-mRNA-1	gadi|Nga06198
conserved	ocea|4236-mRNA-1	gadi|Nga06199
conserved	ocea|4226-mRNA-1	gadi|Nga06200
conserved	ocea|4228-mRNA-1	gadi|Nga06202
conserved	ocea|4230-mRNA-1	gadi|Nga06205
conserved	ocea|7086-mRNA-1	gadi|Nga06206
conserved	ocea|4231-mRNA-1	gadi|Nga06207
conserved	ocea|4232-mRNA-1	gadi|Nga06208
conserved	ocea|4247-mRNA-1	gadi|Nga06209
conserved	ocea|4229-mRNA-1	gadi|Nga06210
conserved	ocea|7087-mRNA-1	gadi|Nga06211
conserved	ocea|2313-mRNA-1	gadi|Nga06212
conserved	ocea|6187-mRNA-1	gadi|Nga06215.1
conserved	ocea|6185-mRNA-1	gadi|Nga06216
conserved	ocea|2304-mRNA-1	gadi|Nga06217
conserved	ocea|2298-mRNA-1	gadi|Nga06220
conserved	ocea|9329-mRNA-1	gadi|Nga06227
conserved	ocea|11156-mRNA-1	gadi|Nga06229
conserved	ocea|5400-mRNA-1	gadi|Nga06233
conserved	ocea|11237-mRNA-1	gadi|Nga06235.01
conserved	ocea|2524-mRNA-1	gadi|Nga06236
conserved	ocea|9675-mRNA-1	gadi|Nga06246
conserved	ocea|1544-mRNA-1	gadi|Nga06255
conserved	ocea|432-mRNA-1	gadi|Nga06257
conserved	ocea|10711-mRNA-1	gadi|Nga06275.01
conserved	ocea|10714-mRNA-1	gadi|Nga06276.01
conserved	ocea|5502-mRNA-1	gadi|Nga06277
conserved	ocea|5499-mRNA-1	gadi|Nga06278
conserved	ocea|5497-mRNA-1	gadi|Nga06279
conserved	ocea|5964-mRNA-1	gadi|Nga06284
conserved	ocea|5965-mRNA-1	gadi|Nga06285
conserved	ocea|4626-mRNA-1	gadi|Nga06286
conserved	ocea|9842-mRNA-1	gadi|Nga06288
conserved	ocea|10792-mRNA-1	gadi|Nga06297
conserved	ocea|10801-mRNA-1	gadi|Nga06300
conserved	ocea|10763-mRNA-1	gadi|Nga06303
conserved	ocea|10024-mRNA-1	gadi|Nga06314
conserved	ocea|10025-mRNA-1	gadi|Nga06316
conserved	ocea|10022-mRNA-1	gadi|Nga06319
conserved	ocea|10017-mRNA-1	gadi|Nga06321
conserved	ocea|10021-mRNA-1	gadi|Nga06322
conserved	ocea|9985-mRNA-1	gadi|Nga06324.01
conserved	ocea|10026-mRNA-1	gadi|Nga06326
conserved	ocea|10028-mRNA-1	gadi|Nga06328
conserved	ocea|7257-mRNA-1	gadi|Nga06332
conserved	ocea|7325-mRNA-1	gadi|Nga06333
conserved	ocea|7305-mRNA-1	gadi|Nga06334
conserved	ocea|7254-mRNA-1	gadi|Nga06335
conserved	ocea|7334-mRNA-1	gadi|Nga06337
conserved	ocea|7253-mRNA-1	gadi|Nga06338
conserved	ocea|7308-mRNA-1	gadi|Nga06339
conserved	ocea|7306-mRNA-1	gadi|Nga06340
conserved	ocea|7318-mRNA-1	gadi|Nga06341
conserved	ocea|7925-mRNA-1	gadi|Nga06347
conserved	ocea|2957-mRNA-1	gadi|Nga06348
conserved	ocea|2945-mRNA-1	gadi|Nga06349
conserved	ocea|7930-mRNA-1	gadi|Nga06350
conserved	ocea|7154-mRNA-1	gadi|Nga06359
conserved	ocea|7150-mRNA-1	gadi|Nga06361
conserved	ocea|7149-mRNA-1	gadi|Nga06362
conserved	ocea|7165-mRNA-1	gadi|Nga06368
conserved	ocea|7146-mRNA-1	gadi|Nga06370
conserved	ocea|8889-mRNA-1	gadi|Nga06371
conserved	ocea|8893-mRNA-1	gadi|Nga06375.1
conserved	ocea|10210-mRNA-1	gadi|Nga06378
conserved	ocea|952-mRNA-1	gadi|Nga06379
conserved	ocea|10209-mRNA-1	gadi|Nga06381
conserved	ocea|9479-mRNA-1	gadi|Nga06391
conserved	ocea|6498-mRNA-1	gadi|Nga06392
conserved	ocea|10882-mRNA-1	gadi|Nga06401
conserved	ocea|1575-mRNA-1	gadi|Nga06404
conserved	ocea|7552-mRNA-1	gadi|Nga06410.1
conserved	ocea|6862-mRNA-1	gadi|Nga06411
conserved	ocea|3614-mRNA-1	gadi|Nga06418
conserved	ocea|851-mRNA-1	gadi|Nga06419
conserved	ocea|818-mRNA-1	gadi|Nga06420
conserved	ocea|835-mRNA-1	gadi|Nga06421
conserved	ocea|843-mRNA-1	gadi|Nga06426
conserved	ocea|826-mRNA-1	gadi|Nga06428
conserved	ocea|830-mRNA-1	gadi|Nga06430
conserved	ocea|9740-mRNA-1	gadi|Nga06431
conserved	ocea|9743-mRNA-1	gadi|Nga06432
conserved	ocea|9739-mRNA-1	gadi|Nga06433
conserved	ocea|9747-mRNA-1	gadi|Nga06434
conserved	ocea|9745-mRNA-1	gadi|Nga06436
conserved	ocea|9751-mRNA-1	gadi|Nga06440
conserved	ocea|9735-mRNA-1	gadi|Nga06444
conserved	ocea|9734-mRNA-1	gadi|Nga06445
conserved	ocea|9733-mRNA-1	gadi|Nga06446
conserved	ocea|3840-mRNA-1	gadi|Nga06447
conserved	ocea|975-mRNA-1	gadi|Nga06458
conserved	ocea|542-mRNA-1	gadi|Nga06472
conserved	ocea|9858-mRNA-1	gadi|Nga06473
conserved	ocea|6631-mRNA-1	gadi|Nga06475
conserved	ocea|6614-mRNA-1	gadi|Nga06486
conserved	ocea|6622-mRNA-1	gadi|Nga06487.1
conserved	ocea|9920-mRNA-1	gadi|Nga06488
conserved	ocea|6850-mRNA-1	gadi|Nga06492
conserved	ocea|8016-mRNA-1	gadi|Nga06500
conserved	ocea|329-mRNA-1	gadi|Nga06506
conserved	ocea|328-mRNA-1	gadi|Nga06507
conserved	ocea|3687-mRNA-1	gadi|Nga06508
conserved	ocea|16-mRNA-1	gadi|Nga06509
conserved	ocea|3683-mRNA-1	gadi|Nga06510
conserved	ocea|15-mRNA-1	gadi|Nga06511
conserved	ocea|2697-mRNA-1	gadi|Nga06512
conserved	ocea|4773-mRNA-1	gadi|Nga06514
conserved	ocea|2696-mRNA-1	gadi|Nga06515
conserved	ocea|4774-mRNA-1	gadi|Nga06516
conserved	ocea|13-mRNA-1	gadi|Nga06517
conserved	ocea|14-mRNA-1	gadi|Nga06518
conserved	ocea|9668-mRNA-1	gadi|Nga06523
conserved	ocea|8915-mRNA-1	gadi|Nga06527
conserved	ocea|5467-mRNA-1	gadi|Nga06533
conserved	ocea|1230-mRNA-1	gadi|Nga06535
conserved	ocea|8912-mRNA-1	gadi|Nga06536
conserved	ocea|5472-mRNA-1	gadi|Nga06538
conserved	ocea|11166-mRNA-1	gadi|Nga06539
conserved	ocea|3143-mRNA-1	gadi|Nga06540
conserved	ocea|3149-mRNA-1	gadi|Nga06541
conserved	ocea|11189-mRNA-1	gadi|Nga06542
conserved	ocea|11187-mRNA-1	gadi|Nga06543
conserved	ocea|11167-mRNA-1	gadi|Nga06546.1
conserved	ocea|11181-mRNA-1	gadi|Nga06549
conserved	ocea|11169-mRNA-1	gadi|Nga06551
conserved	ocea|11190-mRNA-1	gadi|Nga06556
conserved	ocea|2720-mRNA-1	gadi|Nga06559
conserved	ocea|2721-mRNA-1	gadi|Nga06561
conserved	ocea|7063-mRNA-1	gadi|Nga06564
conserved	ocea|2717-mRNA-1	gadi|Nga06568
conserved	ocea|7064-mRNA-1	gadi|Nga06570
conserved	ocea|2716-mRNA-1	gadi|Nga06571
conserved	ocea|8990-mRNA-1	gadi|Nga06579
conserved	ocea|11413-mRNA-1	gadi|Nga06581
conserved	ocea|11415-mRNA-1	gadi|Nga06584
conserved	ocea|11441-mRNA-1	gadi|Nga06594
conserved	ocea|2877-mRNA-1	gadi|Nga06597
conserved	ocea|3027-mRNA-1	gadi|Nga06599.1
conserved	ocea|2896-mRNA-1	gadi|Nga06600
conserved	ocea|3026-mRNA-1	gadi|Nga06601.1
conserved	ocea|2886-mRNA-1	gadi|Nga06602
conserved	ocea|2893-mRNA-1	gadi|Nga06603
conserved	ocea|2890-mRNA-1	gadi|Nga06604
conserved	ocea|2891-mRNA-1	gadi|Nga06605
[truncated: 3,050 more rows]

## Sheet: B. N. oceanica specific protein
Table S5	B. A list of N. oceanica-specific proteins. The match-or-not" column indicates if the protein has a significant match in N. gaditana genome or not.
Protein	Match-or-not
ocea|11279-mRNA-1	no match
ocea|7544-mRNA-1	no match
ocea|5121-mRNA-1	no match
ocea|7072-mRNA-1	no match
ocea|2901-mRNA-1	match
ocea|6480-mRNA-1	no match
ocea|10152-mRNA-1	match
ocea|5375-mRNA-1	match
ocea|8311-mRNA-1	match
ocea|5489-mRNA-1	no match
ocea|7983-mRNA-1	no match
ocea|5653-mRNA-1	no match
ocea|11511-mRNA-1	no match
ocea|3405-mRNA-1	no match
ocea|4955-mRNA-1	match
ocea|10087-mRNA-1	match
ocea|398-mRNA-1	match
ocea|8264-mRNA-1	no match
ocea|6222-mRNA-1	match
ocea|872-mRNA-1	match
ocea|7723-mRNA-1	no match
ocea|6200-mRNA-1	no match
ocea|2884-mRNA-1	match
ocea|7629-mRNA-1	no match
ocea|1567-mRNA-1	no match
ocea|630-mRNA-1	no match
ocea|9192-mRNA-1	no match
ocea|5840-mRNA-1	no match
ocea|4852-mRNA-1	match
ocea|8476-mRNA-1	no match
ocea|3198-mRNA-1	no match
ocea|1222-mRNA-1	no match
ocea|8720-mRNA-1	no match
ocea|8583-mRNA-1	no match
ocea|9347-mRNA-1	no match
ocea|1317-mRNA-1	no match
ocea|1974-mRNA-1	no match
ocea|8537-mRNA-1	match
ocea|3095-mRNA-1	match
ocea|1086-mRNA-1	no match
ocea|569-mRNA-1	no match
ocea|8929-mRNA-1	no match
ocea|8340-mRNA-1	match
ocea|1865-mRNA-1	match
ocea|2401-mRNA-1	no match
ocea|3214-mRNA-1	no match
ocea|4501-mRNA-1	no match
ocea|3357-mRNA-1	no match
ocea|11725-mRNA-1	no match
ocea|549-mRNA-1	no match
ocea|1489-mRNA-1	no match
ocea|8421-mRNA-1	match
ocea|4618-mRNA-1	no match
ocea|3831-mRNA-1	no match
ocea|10336-mRNA-1	match
ocea|2833-mRNA-1	match
ocea|4674-mRNA-1	match
ocea|4208-mRNA-1	no match
ocea|7436-mRNA-1	no match
ocea|8783-mRNA-1	match
ocea|11262-mRNA-1	match
ocea|2015-mRNA-1	no match
ocea|10167-mRNA-1	match
ocea|9169-mRNA-1	match
ocea|5926-mRNA-1	no match
ocea|11579-mRNA-1	no match
ocea|8312-mRNA-1	no match
ocea|10593-mRNA-1	match
ocea|5392-mRNA-1	match
ocea|7876-mRNA-1	no match
ocea|4578-mRNA-1	match
ocea|5059-mRNA-1	no match
ocea|7623-mRNA-1	no match
ocea|8401-mRNA-1	match
ocea|1775-mRNA-1	match
ocea|11794-mRNA-1	no match
ocea|8072-mRNA-1	no match
ocea|6357-mRNA-1	match
ocea|11198-mRNA-1	no match
ocea|3200-mRNA-1	no match
ocea|7682-mRNA-1	match
ocea|3175-mRNA-1	no match
ocea|4627-mRNA-1	match
ocea|11222-mRNA-1	match
ocea|10655-mRNA-1	no match
ocea|2161-mRNA-1	no match
ocea|8257-mRNA-1	match
ocea|2369-mRNA-1	match
ocea|10071-mRNA-1	match
ocea|11555-mRNA-1	no match
ocea|10597-mRNA-1	match
ocea|435-mRNA-1	match
ocea|720-mRNA-1	no match
ocea|4486-mRNA-1	no match
ocea|7764-mRNA-1	no match
ocea|878-mRNA-1	no match
ocea|9981-mRNA-1	no match
ocea|2273-mRNA-1	no match
ocea|7166-mRNA-1	match
ocea|1895-mRNA-1	no match
ocea|5687-mRNA-1	no match
ocea|9307-mRNA-1	match
ocea|2556-mRNA-1	match
ocea|3243-mRNA-1	match
ocea|2874-mRNA-1	match
ocea|10067-mRNA-1	no match
ocea|3900-mRNA-1	no match
ocea|816-mRNA-1	no match
ocea|6779-mRNA-1	no match
ocea|9075-mRNA-1	no match
ocea|11232-mRNA-1	no match
ocea|2112-mRNA-1	match
ocea|9202-mRNA-1	match
ocea|1234-mRNA-1	match
ocea|3662-mRNA-1	match
ocea|9061-mRNA-1	no match
ocea|2040-mRNA-1	no match
ocea|1443-mRNA-1	match
ocea|337-mRNA-1	no match
ocea|8413-mRNA-1	no match
ocea|2724-mRNA-1	match
ocea|10487-mRNA-1	no match
ocea|4296-mRNA-1	no match
ocea|10466-mRNA-1	match
ocea|8602-mRNA-1	no match
ocea|4830-mRNA-1	no match
ocea|686-mRNA-1	no match
ocea|5020-mRNA-1	no match
ocea|7681-mRNA-1	no match
ocea|5673-mRNA-1	no match
ocea|2950-mRNA-1	match
ocea|7362-mRNA-1	match
ocea|41-mRNA-1	match
ocea|10684-mRNA-1	no match
ocea|2435-mRNA-1	no match
ocea|175-mRNA-1	match
ocea|11367-mRNA-1	match
ocea|587-mRNA-1	no match
ocea|1057-mRNA-1	no match
ocea|5663-mRNA-1	no match
ocea|8556-mRNA-1	no match
ocea|3897-mRNA-1	no match
ocea|7313-mRNA-1	match
ocea|11556-mRNA-1	no match
ocea|8744-mRNA-1	no match
ocea|9594-mRNA-1	no match
ocea|8255-mRNA-1	match
ocea|381-mRNA-1	no match
ocea|8544-mRNA-1	no match
ocea|1876-mRNA-1	match
ocea|10799-mRNA-1	match
ocea|8155-mRNA-1	no match
ocea|2811-mRNA-1	no match
ocea|421-mRNA-1	no match
ocea|10491-mRNA-1	no match
ocea|3720-mRNA-1	no match
ocea|9143-mRNA-1	match
ocea|3111-mRNA-1	match
ocea|6648-mRNA-1	no match
ocea|1253-mRNA-1	no match
ocea|11631-mRNA-1	no match
ocea|6902-mRNA-1	no match
ocea|2944-mRNA-1	no match
ocea|2538-mRNA-1	no match
ocea|2688-mRNA-1	match
ocea|2787-mRNA-1	no match
ocea|6103-mRNA-1	match
ocea|408-mRNA-1	match
ocea|3509-mRNA-1	no match
ocea|11270-mRNA-1	no match
ocea|1118-mRNA-1	match
ocea|3313-mRNA-1	match
ocea|6064-mRNA-1	no match
ocea|2868-mRNA-1	no match
ocea|4786-mRNA-1	match
ocea|2602-mRNA-1	match
ocea|1310-mRNA-1	no match
ocea|8286-mRNA-1	no match
ocea|10740-mRNA-1	no match
ocea|9596-mRNA-1	match
ocea|935-mRNA-1	no match
ocea|6312-mRNA-1	no match
ocea|980-mRNA-1	match
ocea|3640-mRNA-1	no match
ocea|4943-mRNA-1	no match
ocea|8474-mRNA-1	no match
ocea|7757-mRNA-1	match
ocea|1199-mRNA-1	no match
ocea|9847-mRNA-1	no match
ocea|11404-mRNA-1	match
ocea|3213-mRNA-1	no match
ocea|9726-mRNA-1	no match
ocea|1608-mRNA-1	no match
ocea|3451-mRNA-1	no match
ocea|6060-mRNA-1	match
ocea|3915-mRNA-1	match
ocea|823-mRNA-1	match
ocea|7939-mRNA-1	match
ocea|911-mRNA-1	no match
ocea|452-mRNA-1	match
ocea|8486-mRNA-1	no match
ocea|2973-mRNA-1	match
ocea|8211-mRNA-1	match
ocea|4933-mRNA-1	match
ocea|4917-mRNA-1	match
ocea|4440-mRNA-1	no match
ocea|6744-mRNA-1	match
ocea|5935-mRNA-1	no match
ocea|1353-mRNA-1	no match
ocea|8467-mRNA-1	no match
ocea|10833-mRNA-1	no match
ocea|5451-mRNA-1	no match
ocea|11676-mRNA-1	no match
ocea|1362-mRNA-1	match
ocea|5556-mRNA-1	match
ocea|7267-mRNA-1	no match
ocea|1035-mRNA-1	no match
ocea|7656-mRNA-1	no match
ocea|7780-mRNA-1	no match
ocea|3781-mRNA-1	no match
ocea|6131-mRNA-1	no match
ocea|2125-mRNA-1	no match
ocea|529-mRNA-1	no match
ocea|3768-mRNA-1	no match
ocea|11273-mRNA-1	no match
ocea|4784-mRNA-1	no match
ocea|3076-mRNA-1	no match
ocea|10196-mRNA-1	no match
ocea|4249-mRNA-1	no match
ocea|5984-mRNA-1	no match
ocea|6848-mRNA-1	no match
ocea|4198-mRNA-1	match
ocea|7660-mRNA-1	no match
ocea|10728-mRNA-1	match
ocea|1040-mRNA-1	match
ocea|3032-mRNA-1	no match
ocea|11939-mRNA-1	match
ocea|4016-mRNA-1	no match
ocea|11482-mRNA-1	no match
ocea|2803-mRNA-1	no match
ocea|7662-mRNA-1	no match
ocea|2153-mRNA-1	match
ocea|7282-mRNA-1	match
ocea|10555-mRNA-1	match
ocea|2168-mRNA-1	no match
ocea|8673-mRNA-1	no match
ocea|9518-mRNA-1	no match
ocea|2038-mRNA-1	no match
ocea|8178-mRNA-1	no match
ocea|5767-mRNA-1	no match
ocea|4459-mRNA-1	match
ocea|8555-mRNA-1	no match
ocea|7611-mRNA-1	no match
ocea|4110-mRNA-1	no match
ocea|7599-mRNA-1	match
ocea|6913-mRNA-1	match
ocea|8785-mRNA-1	no match
ocea|6319-mRNA-1	no match
ocea|3445-mRNA-1	match
ocea|1010-mRNA-1	no match
ocea|322-mRNA-1	no match
ocea|505-mRNA-1	no match
ocea|6077-mRNA-1	no match
ocea|9848-mRNA-1	no match
ocea|11706-mRNA-1	no match
ocea|416-mRNA-1	match
ocea|11493-mRNA-1	match
ocea|11230-mRNA-1	no match
ocea|2284-mRNA-1	no match
ocea|5953-mRNA-1	no match
ocea|2128-mRNA-1	no match
ocea|9999-mRNA-1	match
ocea|9716-mRNA-1	match
ocea|699-mRNA-1	match
ocea|10807-mRNA-1	no match
ocea|803-mRNA-1	no match
ocea|312-mRNA-1	no match
ocea|3524-mRNA-1	no match
ocea|926-mRNA-1	match
ocea|3759-mRNA-1	match
ocea|11302-mRNA-1	match
ocea|3776-mRNA-1	no match
ocea|7511-mRNA-1	no match
ocea|8884-mRNA-1	no match
ocea|649-mRNA-1	no match
ocea|4505-mRNA-1	no match
ocea|10715-mRNA-1	match
ocea|330-mRNA-1	no match
ocea|9851-mRNA-1	match
ocea|7574-mRNA-1	no match
ocea|9584-mRNA-1	no match
ocea|3204-mRNA-1	no match
ocea|5374-mRNA-1	no match
ocea|11751-mRNA-1	match
ocea|5765-mRNA-1	no match
ocea|597-mRNA-1	match
ocea|1145-mRNA-1	no match
ocea|6469-mRNA-1	no match
ocea|7506-mRNA-1	no match
ocea|11923-mRNA-1	no match
ocea|638-mRNA-1	match
ocea|3802-mRNA-1	no match
ocea|3539-mRNA-1	match
ocea|1493-mRNA-1	match
ocea|9822-mRNA-1	match
ocea|2843-mRNA-1	no match
ocea|5086-mRNA-1	no match
ocea|6893-mRNA-1	no match
ocea|9047-mRNA-1	match
ocea|2474-mRNA-1	match
ocea|11771-mRNA-1	no match
ocea|7103-mRNA-1	no match
ocea|2158-mRNA-1	no match
ocea|7320-mRNA-1	no match
ocea|127-mRNA-1	match
ocea|10061-mRNA-1	match
ocea|3906-mRNA-1	no match
ocea|4135-mRNA-1	no match
ocea|3913-mRNA-1	match
ocea|4583-mRNA-1	no match
ocea|3623-mRNA-1	match
ocea|2582-mRNA-1	match
ocea|10814-mRNA-1	no match
ocea|8710-mRNA-1	no match
ocea|9477-mRNA-1	no match
ocea|2409-mRNA-1	no match
ocea|415-mRNA-1	no match
ocea|7446-mRNA-1	no match
ocea|2694-mRNA-1	no match
ocea|9428-mRNA-1	no match
ocea|519-mRNA-1	no match
ocea|9678-mRNA-1	match
ocea|2579-mRNA-1	match
ocea|10185-mRNA-1	no match
ocea|8827-mRNA-1	no match
ocea|2488-mRNA-1	match
ocea|11587-mRNA-1	match
ocea|10627-mRNA-1	no match
ocea|7577-mRNA-1	no match
ocea|6318-mRNA-1	no match
ocea|9546-mRNA-1	no match
ocea|11932-mRNA-1	match
ocea|11641-mRNA-1	no match
ocea|5919-mRNA-1	no match
ocea|3434-mRNA-1	no match
ocea|9983-mRNA-1	match
ocea|3750-mRNA-1	no match
ocea|1676-mRNA-1	no match
ocea|7669-mRNA-1	no match
ocea|11408-mRNA-1	no match
ocea|7543-mRNA-1	no match
ocea|4005-mRNA-1	no match
ocea|11773-mRNA-1	no match
ocea|7920-mRNA-1	match
ocea|9057-mRNA-1	no match
ocea|8993-mRNA-1	no match
ocea|4204-mRNA-1	no match
ocea|455-mRNA-1	no match
ocea|1155-mRNA-1	no match
ocea|7453-mRNA-1	no match
ocea|3547-mRNA-1	no match
ocea|594-mRNA-1	no match
ocea|6801-mRNA-1	no match
ocea|3096-mRNA-1	match
ocea|8991-mRNA-1	no match
ocea|5667-mRNA-1	no match
ocea|5005-mRNA-1	match
ocea|3907-mRNA-1	match
ocea|1267-mRNA-1	match
ocea|6777-mRNA-1	no match
ocea|10990-mRNA-1	no match
ocea|3896-mRNA-1	no match
ocea|10131-mRNA-1	no match
ocea|6974-mRNA-1	no match
ocea|9704-mRNA-1	match
ocea|1069-mRNA-1	match
ocea|2656-mRNA-1	no match
ocea|1046-mRNA-1	match
ocea|10974-mRNA-1	no match
ocea|11517-mRNA-1	no match
ocea|730-mRNA-1	match
ocea|7795-mRNA-1	match
ocea|4613-mRNA-1	match
ocea|3094-mRNA-1	match
ocea|5755-mRNA-1	no match
ocea|7767-mRNA-1	match
ocea|3995-mRNA-1	no match
ocea|10322-mRNA-1	no match
ocea|3519-mRNA-1	no match
ocea|6321-mRNA-1	no match
ocea|8653-mRNA-1	no match
ocea|6832-mRNA-1	no match
ocea|605-mRNA-1	match
ocea|1019-mRNA-1	match
ocea|4107-mRNA-1	no match
ocea|2135-mRNA-1	no match
ocea|291-mRNA-1	no match
ocea|1512-mRNA-1	no match
ocea|6969-mRNA-1	no match
ocea|3194-mRNA-1	no match
ocea|1649-mRNA-1	no match
ocea|5253-mRNA-1	no match
ocea|7796-mRNA-1	no match
ocea|93-mRNA-1	no match
ocea|536-mRNA-1	match
ocea|9247-mRNA-1	match
ocea|9059-mRNA-1	no match
ocea|3468-mRNA-1	no match
ocea|1437-mRNA-1	no match
ocea|10048-mRNA-1	match
ocea|8434-mRNA-1	no match
ocea|8903-mRNA-1	no match
ocea|5080-mRNA-1	no match
ocea|10872-mRNA-1	no match
ocea|1760-mRNA-1	no match
ocea|10189-mRNA-1	match
ocea|7646-mRNA-1	match
ocea|2425-mRNA-1	match
ocea|2327-mRNA-1	match
ocea|7524-mRNA-1	no match
ocea|122-mRNA-1	no match
ocea|11704-mRNA-1	match
ocea|9900-mRNA-1	no match
ocea|11199-mRNA-1	no match
ocea|9395-mRNA-1	match
ocea|3637-mRNA-1	match
ocea|7023-mRNA-1	no match
ocea|4140-mRNA-1	no match
ocea|9864-mRNA-1	no match
ocea|9772-mRNA-1	no match
ocea|8026-mRNA-1	match
ocea|2072-mRNA-1	no match
ocea|11209-mRNA-1	match
ocea|4617-mRNA-1	match
ocea|7715-mRNA-1	no match
ocea|576-mRNA-1	match
ocea|11717-mRNA-1	no match
ocea|8256-mRNA-1	match
ocea|679-mRNA-1	match
ocea|223-mRNA-1	match
ocea|5172-mRNA-1	match
ocea|719-mRNA-1	match
ocea|6008-mRNA-1	match
ocea|5717-mRNA-1	match
ocea|7550-mRNA-1	no match
ocea|5524-mRNA-1	match
ocea|5434-mRNA-1	match
ocea|3518-mRNA-1	no match
ocea|10323-mRNA-1	match
ocea|1189-mRNA-1	match
ocea|4169-mRNA-1	no match
ocea|10588-mRNA-1	match
ocea|3485-mRNA-1	no match
ocea|3229-mRNA-1	match
ocea|1139-mRNA-1	no match
ocea|8025-mRNA-1	no match
ocea|1363-mRNA-1	no match
ocea|9641-mRNA-1	match
ocea|8532-mRNA-1	no match
ocea|2775-mRNA-2	no match
ocea|2775-mRNA-1	no match
ocea|1705-mRNA-1	no match
ocea|10853-mRNA-1	no match
ocea|5961-mRNA-1	no match
ocea|7389-mRNA-1	no match
ocea|10159-mRNA-1	no match
ocea|6917-mRNA-1	no match
ocea|4909-mRNA-1	no match
ocea|9717-mRNA-1	no match
ocea|8734-mRNA-1	match
ocea|4163-mRNA-1	no match
ocea|216-mRNA-1	match
ocea|7738-mRNA-1	no match
ocea|11711-mRNA-1	no match
ocea|1778-mRNA-1	no match
ocea|7401-mRNA-1	match
ocea|6885-mRNA-1	no match
ocea|10340-mRNA-1	no match
ocea|3577-mRNA-1	no match
ocea|3709-mRNA-1	no match
ocea|1238-mRNA-1	no match
ocea|2396-mRNA-1	match
ocea|1652-mRNA-1	no match
ocea|121-mRNA-1	no match
ocea|5483-mRNA-1	no match
ocea|11197-mRNA-1	match
ocea|9100-mRNA-1	no match
ocea|7442-mRNA-1	no match
ocea|11051-mRNA-1	match
ocea|8910-mRNA-1	no match
ocea|426-mRNA-1	match
ocea|11309-mRNA-1	no match
ocea|11295-mRNA-1	match
ocea|1496-mRNA-1	match
ocea|8568-mRNA-1	match
ocea|232-mRNA-1	match
ocea|8081-mRNA-1	no match
ocea|11789-mRNA-1	match
ocea|1841-mRNA-1	match
ocea|1269-mRNA-1	match
ocea|7105-mRNA-1	no match
ocea|4420-mRNA-1	match
ocea|7840-mRNA-1	no match
ocea|2141-mRNA-1	no match
ocea|9658-mRNA-1	match
ocea|6122-mRNA-1	no match
ocea|9978-mRNA-1	match
ocea|1614-mRNA-1	no match
ocea|9508-mRNA-1	no match
ocea|10688-mRNA-1	no match
ocea|3224-mRNA-1	no match
ocea|5838-mRNA-1	no match
ocea|9895-mRNA-1	no match
ocea|4241-mRNA-1	match
ocea|3349-mRNA-1	no match
ocea|6549-mRNA-1	match
ocea|5963-mRNA-1	no match
ocea|1178-mRNA-1	no match
ocea|5973-mRNA-1	no match
ocea|10611-mRNA-1	no match
ocea|9495-mRNA-1	no match
ocea|9250-mRNA-1	match
ocea|9525-mRNA-1	no match
ocea|8386-mRNA-1	match
ocea|9917-mRNA-1	match
ocea|2171-mRNA-1	match
ocea|2111-mRNA-1	no match
ocea|4952-mRNA-1	no match
ocea|11472-mRNA-1	match
ocea|804-mRNA-1	match
ocea|11125-mRNA-1	match
ocea|5634-mRNA-1	match
ocea|8152-mRNA-1	no match
ocea|7473-mRNA-1	no match
ocea|7710-mRNA-1	match
ocea|7501-mRNA-1	match
ocea|1469-mRNA-1	match
ocea|7624-mRNA-1	no match
ocea|1880-mRNA-1	no match
ocea|162-mRNA-1	no match
ocea|1727-mRNA-1	no match
ocea|7970-mRNA-1	no match
ocea|11815-mRNA-1	match
ocea|1312-mRNA-1	no match
ocea|1447-mRNA-1	match
ocea|9375-mRNA-1	no match
ocea|5789-mRNA-1	match
ocea|5493-mRNA-1	no match
ocea|2906-mRNA-1	no match
ocea|2251-mRNA-1	no match
ocea|6663-mRNA-1	match
ocea|8332-mRNA-1	no match
ocea|8082-mRNA-1	match
ocea|9634-mRNA-1	match
ocea|10682-mRNA-1	no match
ocea|1739-mRNA-1	no match
ocea|8001-mRNA-1	no match
ocea|3653-mRNA-1	no match
ocea|4152-mRNA-1	match
ocea|1309-mRNA-1	no match
ocea|8210-mRNA-1	match
ocea|7959-mRNA-1	match
ocea|6091-mRNA-1	no match
ocea|9767-mRNA-1	no match
ocea|1195-mRNA-1	no match
ocea|11200-mRNA-1	no match
ocea|1339-mRNA-1	no match
ocea|6297-mRNA-1	no match
ocea|262-mRNA-1	no match
ocea|11583-mRNA-1	no match
ocea|98-mRNA-1	no match
ocea|5869-mRNA-1	no match
ocea|5869-mRNA-2	no match
ocea|11778-mRNA-1	no match
ocea|3361-mRNA-1	no match
ocea|454-mRNA-1	no match
ocea|8611-mRNA-1	match
ocea|2139-mRNA-1	no match
ocea|6478-mRNA-1	no match
ocea|9992-mRNA-1	match
ocea|7953-mRNA-1	match
ocea|2186-mRNA-1	no match
ocea|7810-mRNA-1	no match
ocea|9068-mRNA-1	no match
ocea|11822-mRNA-1	no match
ocea|7224-mRNA-1	no match
ocea|1207-mRNA-1	match
ocea|396-mRNA-1	no match
ocea|6446-mRNA-1	match
ocea|11094-mRNA-1	no match
ocea|4818-mRNA-1	match
ocea|8888-mRNA-1	match
ocea|179-mRNA-1	no match
ocea|1039-mRNA-1	no match
ocea|10376-mRNA-1	no match
ocea|5810-mRNA-1	match
ocea|7947-mRNA-1	no match
ocea|5537-mRNA-1	no match
ocea|7774-mRNA-1	no match
ocea|8260-mRNA-1	no match
ocea|7754-mRNA-1	no match
ocea|3253-mRNA-1	match
ocea|3628-mRNA-1	match
ocea|10141-mRNA-1	no match
ocea|5907-mRNA-1	match
ocea|9988-mRNA-1	match
ocea|8857-mRNA-1	no match
ocea|9945-mRNA-1	no match
ocea|3310-mRNA-1	match
ocea|2563-mRNA-1	match
ocea|5012-mRNA-1	match
ocea|3493-mRNA-1	match
ocea|7756-mRNA-1	match
ocea|11081-mRNA-1	match
ocea|5272-mRNA-1	match
ocea|4949-mRNA-1	no match
ocea|11878-mRNA-1	match
ocea|1334-mRNA-1	match
ocea|4932-mRNA-1	match
ocea|2571-mRNA-1	match
ocea|2283-mRNA-1	no match
ocea|11761-mRNA-1	no match
ocea|8748-mRNA-1	no match
ocea|6911-mRNA-1	match
ocea|8094-mRNA-1	no match
ocea|786-mRNA-1	match
ocea|2323-mRNA-1	no match
ocea|5644-mRNA-1	no match
ocea|1095-mRNA-1	no match
ocea|7162-mRNA-1	match
ocea|6766-mRNA-1	no match
ocea|8457-mRNA-1	match
ocea|7171-mRNA-1	match
ocea|1033-mRNA-1	no match
ocea|1348-mRNA-1	no match
ocea|10199-mRNA-1	no match
ocea|8033-mRNA-1	match
ocea|5901-mRNA-1	match
ocea|3299-mRNA-1	no match
ocea|7472-mRNA-1	match
ocea|528-mRNA-1	no match
ocea|4906-mRNA-1	no match
ocea|11345-mRNA-1	no match
ocea|7478-mRNA-1	no match
ocea|11570-mRNA-1	no match
ocea|7641-mRNA-2	no match
ocea|7641-mRNA-1	no match
ocea|971-mRNA-1	match
ocea|5162-mRNA-1	match
ocea|11193-mRNA-1	no match
ocea|9354-mRNA-1	no match
ocea|9960-mRNA-1	no match
ocea|11032-mRNA-1	no match
ocea|1603-mRNA-1	match
ocea|11013-mRNA-1	match
ocea|577-mRNA-1	no match
ocea|9517-mRNA-1	no match
ocea|7734-mRNA-1	match
ocea|4039-mRNA-2	match
ocea|2755-mRNA-1	no match
ocea|4843-mRNA-1	match
ocea|5904-mRNA-1	no match
ocea|3590-mRNA-1	match
ocea|5987-mRNA-1	no match
ocea|7870-mRNA-1	no match
ocea|9939-mRNA-1	no match
ocea|7857-mRNA-1	no match
ocea|2442-mRNA-1	no match
ocea|6-mRNA-1	no match
ocea|8065-mRNA-1	no match
ocea|8614-mRNA-1	no match
ocea|10578-mRNA-1	no match
ocea|8481-mRNA-1	no match
ocea|305-mRNA-1	no match
ocea|2549-mRNA-1	match
ocea|7966-mRNA-1	no match
ocea|9609-mRNA-1	match
ocea|9214-mRNA-1	no match
ocea|598-mRNA-1	match
ocea|11338-mRNA-1	no match
ocea|156-mRNA-1	no match
ocea|5666-mRNA-1	match
ocea|3576-mRNA-1	no match
ocea|6852-mRNA-1	no match
ocea|3259-mRNA-1	match
ocea|8488-mRNA-1	no match
ocea|5842-mRNA-1	no match
ocea|8974-mRNA-1	match
ocea|1248-mRNA-1	no match
ocea|3930-mRNA-1	no match
ocea|10707-mRNA-1	no match
ocea|785-mRNA-1	match
ocea|3985-mRNA-1	no match
ocea|7290-mRNA-1	no match
ocea|626-mRNA-1	no match
ocea|5405-mRNA-1	match
ocea|5529-mRNA-1	no match
ocea|11492-mRNA-1	no match
ocea|3086-mRNA-1	no match
ocea|9384-mRNA-1	no match
ocea|9661-mRNA-1	no match
ocea|11422-mRNA-1	no match
ocea|3730-mRNA-1	match
ocea|2712-mRNA-1	no match
ocea|5503-mRNA-1	match
ocea|7289-mRNA-1	no match
ocea|6910-mRNA-1	match
ocea|1615-mRNA-1	match
ocea|1738-mRNA-1	no match
ocea|7067-mRNA-1	match
ocea|5394-mRNA-1	no match
ocea|8574-mRNA-1	no match
ocea|2177-mRNA-1	no match
ocea|8208-mRNA-1	match
ocea|1756-mRNA-1	no match
ocea|10704-mRNA-1	no match
ocea|3933-mRNA-1	no match
ocea|5844-mRNA-1	no match
ocea|1246-mRNA-1	no match
ocea|1183-mRNA-1	no match
ocea|7678-mRNA-1	match
ocea|9827-mRNA-1	no match
ocea|9878-mRNA-1	no match
ocea|7179-mRNA-1	match
ocea|4803-mRNA-2	match
ocea|119-mRNA-1	match
ocea|188-mRNA-1	no match
ocea|7102-mRNA-1	match
ocea|10952-mRNA-1	no match
ocea|11090-mRNA-1	no match
ocea|6558-mRNA-1	match
ocea|11121-mRNA-1	match
ocea|5030-mRNA-1	no match
ocea|11000-mRNA-1	no match
ocea|7458-mRNA-1	no match
ocea|11403-mRNA-1	no match
ocea|6952-mRNA-1	no match
ocea|5968-mRNA-1	no match
ocea|33-mRNA-1	match
ocea|11478-mRNA-1	no match
ocea|2529-mRNA-1	no match
ocea|3671-mRNA-1	match
ocea|4105-mRNA-1	match
ocea|2588-mRNA-1	no match
ocea|9990-mRNA-1	no match
ocea|7867-mRNA-1	no match
ocea|6785-mRNA-1	match
ocea|9371-mRNA-1	match
ocea|1389-mRNA-1	match
ocea|4860-mRNA-1	no match
ocea|224-mRNA-1	match
ocea|6515-mRNA-1	match
ocea|2036-mRNA-1	match
ocea|446-mRNA-1	no match
ocea|3029-mRNA-1	no match
ocea|10632-mRNA-1	no match
ocea|5640-mRNA-1	match
ocea|138-mRNA-1	no match
ocea|7863-mRNA-1	no match
ocea|523-mRNA-1	match
ocea|339-mRNA-1	match
ocea|9171-mRNA-1	match
ocea|675-mRNA-1	no match
ocea|8661-mRNA-1	match
ocea|9749-mRNA-1	no match
ocea|7595-mRNA-1	match
ocea|2749-mRNA-1	no match
ocea|11589-mRNA-1	no match
ocea|10642-mRNA-1	no match
ocea|7526-mRNA-1	no match
ocea|7652-mRNA-1	match
ocea|7613-mRNA-1	no match
ocea|9533-mRNA-1	no match
ocea|4497-mRNA-1	no match
ocea|354-mRNA-1	no match
ocea|1672-mRNA-1	no match
ocea|2324-mRNA-1	no match
ocea|4286-mRNA-1	no match
ocea|11830-mRNA-1	no match
ocea|6464-mRNA-1	no match
ocea|5971-mRNA-1	no match
ocea|8163-mRNA-1	match
ocea|3301-mRNA-1	no match
ocea|2032-mRNA-1	match
ocea|5581-mRNA-1	no match
ocea|2477-mRNA-1	match
ocea|1349-mRNA-1	no match
ocea|8630-mRNA-1	match
ocea|11330-mRNA-1	no match
ocea|4644-mRNA-1	match
ocea|4744-mRNA-1	no match
ocea|7772-mRNA-1	match
ocea|1675-mRNA-1	match
ocea|10317-mRNA-1	no match
ocea|3830-mRNA-1	match
ocea|8279-mRNA-1	no match
ocea|319-mRNA-1	no match
ocea|9500-mRNA-1	no match
ocea|9556-mRNA-1	no match
ocea|5195-mRNA-1	no match
ocea|11920-mRNA-1	match
ocea|8458-mRNA-1	no match
ocea|6273-mRNA-1	match
ocea|6704-mRNA-1	match
ocea|7915-mRNA-1	match
ocea|7655-mRNA-1	no match
ocea|1763-mRNA-1	no match
ocea|10871-mRNA-1	no match
ocea|3332-mRNA-1	no match
ocea|5416-mRNA-1	match
ocea|580-mRNA-1	match
ocea|5423-mRNA-1	no match
ocea|11145-mRNA-1	no match
ocea|2597-mRNA-1	no match
ocea|2445-mRNA-1	no match
ocea|9731-mRNA-1	no match
ocea|11521-mRNA-1	no match
ocea|8997-mRNA-1	no match
ocea|3994-mRNA-1	no match
ocea|5896-mRNA-1	no match
ocea|8848-mRNA-1	match
ocea|5742-mRNA-1	no match
ocea|359-mRNA-1	match
ocea|7653-mRNA-1	match
ocea|7792-mRNA-1	no match
ocea|4965-mRNA-1	no match
ocea|4600-mRNA-1	match
ocea|11378-mRNA-1	match
ocea|7435-mRNA-1	match
ocea|7011-mRNA-1	no match
ocea|7038-mRNA-1	no match
ocea|112-mRNA-1	no match
ocea|10923-mRNA-1	no match
ocea|9092-mRNA-1	no match
ocea|716-mRNA-1	no match
ocea|8764-mRNA-1	match
ocea|6412-mRNA-1	match
ocea|5880-mRNA-1	match
ocea|777-mRNA-1	match
ocea|7291-mRNA-1	match
ocea|6090-mRNA-1	no match
ocea|8543-mRNA-1	no match
ocea|1761-mRNA-1	no match
ocea|2143-mRNA-1	no match
ocea|8045-mRNA-1	match
ocea|7237-mRNA-1	no match
ocea|429-mRNA-1	no match
ocea|10399-mRNA-1	no match
ocea|9102-mRNA-1	match
ocea|5092-mRNA-1	no match
ocea|471-mRNA-1	match
ocea|11103-mRNA-1	no match
ocea|11884-mRNA-1	no match
ocea|2857-mRNA-1	no match
ocea|10037-mRNA-1	no match
ocea|4856-mRNA-1	no match
ocea|9829-mRNA-1	no match
ocea|4695-mRNA-1	match
ocea|5812-mRNA-1	no match
ocea|11258-mRNA-1	no match
ocea|10828-mRNA-1	match
ocea|11527-mRNA-1	no match
ocea|3663-mRNA-1	no match
ocea|8201-mRNA-1	no match
ocea|4738-mRNA-1	no match
ocea|11727-mRNA-1	no match
ocea|7728-mRNA-1	no match
ocea|4781-mRNA-1	no match
ocea|8784-mRNA-1	no match
ocea|4007-mRNA-1	no match
ocea|6477-mRNA-1	no match
ocea|7249-mRNA-1	match
ocea|11049-mRNA-1	match
ocea|2520-mRNA-1	match
ocea|2228-mRNA-1	no match
ocea|9445-mRNA-1	no match
ocea|3446-mRNA-1	no match
ocea|5027-mRNA-1	no match
ocea|9049-mRNA-1	match
ocea|11286-mRNA-1	match
ocea|1304-mRNA-1	no match
ocea|8224-mRNA-1	no match
ocea|357-mRNA-1	match
ocea|7170-mRNA-1	no match
ocea|8821-mRNA-1	match
ocea|8627-mRNA-1	no match
ocea|1666-mRNA-1	no match
ocea|4484-mRNA-1	no match
ocea|5833-mRNA-1	no match
ocea|2988-mRNA-1	no match
ocea|920-mRNA-1	no match
ocea|7860-mRNA-1	match
ocea|9964-mRNA-1	match
ocea|7539-mRNA-1	match
ocea|11249-mRNA-1	match
ocea|2219-mRNA-1	match
ocea|11373-mRNA-1	no match
ocea|2974-mRNA-1	no match
ocea|8491-mRNA-1	no match
ocea|503-mRNA-1	match
ocea|11289-mRNA-1	match
ocea|9144-mRNA-1	no match
ocea|5607-mRNA-1	no match
ocea|5658-mRNA-1	no match
ocea|7176-mRNA-1	match
ocea|9577-mRNA-1	no match
ocea|7798-mRNA-1	match
ocea|6196-mRNA-1	no match
ocea|10364-mRNA-1	no match
ocea|2080-mRNA-1	match
ocea|11405-mRNA-1	no match
ocea|9382-mRNA-1	no match
ocea|4776-mRNA-1	no match
ocea|3865-mRNA-1	no match
ocea|8909-mRNA-1	no match
ocea|10826-mRNA-1	match
ocea|9815-mRNA-1	match
ocea|347-mRNA-1	no match
ocea|19-mRNA-1	match
ocea|7791-mRNA-1	no match
ocea|4151-mRNA-1	match
ocea|1972-mRNA-1	no match
ocea|1840-mRNA-1	no match
ocea|7760-mRNA-1	no match
ocea|8100-mRNA-1	no match
ocea|6933-mRNA-1	no match
ocea|4619-mRNA-1	no match
ocea|9659-mRNA-1	match
ocea|8364-mRNA-1	no match
ocea|7482-mRNA-1	match
ocea|6201-mRNA-1	no match
ocea|2930-mRNA-1	no match
ocea|7381-mRNA-1	no match
ocea|3973-mRNA-1	no match
ocea|1908-mRNA-1	match
ocea|11101-mRNA-1	match
ocea|2170-mRNA-1	match
ocea|8496-mRNA-1	no match
ocea|1698-mRNA-1	match
ocea|6458-mRNA-1	no match
ocea|9818-mRNA-1	no match
ocea|4861-mRNA-1	match
ocea|3747-mRNA-1	no match
ocea|11464-mRNA-1	no match
ocea|4142-mRNA-1	match
ocea|11938-mRNA-1	match
ocea|6864-mRNA-1	no match
ocea|3136-mRNA-1	match
ocea|6514-mRNA-1	match
ocea|8233-mRNA-1	match
ocea|1971-mRNA-1	match
ocea|2248-mRNA-1	no match
ocea|11104-mRNA-1	match
ocea|5456-mRNA-1	no match
ocea|4566-mRNA-1	no match
ocea|8490-mRNA-1	no match
ocea|6407-mRNA-1	match
ocea|326-mRNA-1	no match
ocea|4270-mRNA-1	match
ocea|7606-mRNA-1	match
ocea|10815-mRNA-1	no match
ocea|10176-mRNA-1	no match
ocea|8432-mRNA-1	no match
ocea|6285-mRNA-1	no match
ocea|9545-mRNA-1	no match
ocea|9807-mRNA-1	no match
ocea|9355-mRNA-1	match
ocea|11816-mRNA-1	no match
ocea|4950-mRNA-1	no match
ocea|8022-mRNA-1	no match
ocea|11416-mRNA-1	no match
ocea|2691-mRNA-1	match
ocea|8031-mRNA-1	no match
ocea|7520-mRNA-1	no match
ocea|172-mRNA-1	no match
ocea|323-mRNA-1	match
ocea|8878-mRNA-1	no match
ocea|6788-mRNA-1	no match
ocea|9081-mRNA-1	no match
ocea|7148-mRNA-1	match
ocea|4630-mRNA-1	no match
ocea|103-mRNA-1	no match
ocea|1833-mRNA-1	no match
ocea|10417-mRNA-1	no match
ocea|3782-mRNA-1	match
ocea|8994-mRNA-1	no match
ocea|5139-mRNA-1	no match
ocea|3645-mRNA-1	no match
ocea|11161-mRNA-1	match
ocea|6287-mRNA-1	match
ocea|1655-mRNA-1	match
ocea|2591-mRNA-1	no match
ocea|8692-mRNA-1	no match
ocea|8423-mRNA-1	match
ocea|4102-mRNA-1	no match
ocea|7768-mRNA-1	no match
ocea|7873-mRNA-1	no match
ocea|342-mRNA-1	no match
ocea|10601-mRNA-1	no match
ocea|7765-mRNA-1	match
ocea|1844-mRNA-1	match
ocea|7527-mRNA-1	no match
ocea|9112-mRNA-1	no match
ocea|9574-mRNA-1	no match
ocea|2666-mRNA-1	no match
ocea|11078-mRNA-1	no match
ocea|8416-mRNA-1	no match
ocea|8238-mRNA-1	no match
ocea|2441-mRNA-1	match
ocea|2193-mRNA-2	no match
ocea|5937-mRNA-1	match
ocea|4834-mRNA-1	no match
ocea|2994-mRNA-1	match
ocea|3306-mRNA-1	match
ocea|2722-mRNA-1	match
ocea|9338-mRNA-1	match
ocea|1220-mRNA-1	match
ocea|4889-mRNA-1	no match
ocea|9284-mRNA-1	match
ocea|270-mRNA-1	match
ocea|2929-mRNA-1	no match
ocea|11516-mRNA-1	match
ocea|4625-mRNA-1	no match
ocea|4483-mRNA-1	no match
ocea|3005-mRNA-1	match
ocea|3138-mRNA-1	no match
ocea|10075-mRNA-1	no match
ocea|7727-mRNA-1	no match
ocea|11728-mRNA-1	match
ocea|6542-mRNA-1	match
ocea|8684-mRNA-1	no match
ocea|4313-mRNA-1	no match
ocea|6834-mRNA-1	match
ocea|9652-mRNA-1	no match
ocea|9045-mRNA-1	no match
ocea|11877-mRNA-1	no match
ocea|2662-mRNA-1	no match
ocea|8515-mRNA-1	no match
ocea|7182-mRNA-1	no match
ocea|9436-mRNA-1	no match
ocea|9276-mRNA-1	no match
ocea|3957-mRNA-1	match
ocea|4343-mRNA-1	match
ocea|57-mRNA-1	match
ocea|4658-mRNA-1	match
ocea|7631-mRNA-1	no match
ocea|8127-mRNA-1	match
ocea|9565-mRNA-1	no match
ocea|7933-mRNA-1	no match
ocea|7972-mRNA-1	no match
ocea|1007-mRNA-1	match
ocea|1642-mRNA-1	no match
ocea|242-mRNA-1	no match
ocea|7114-mRNA-1	no match
ocea|2876-mRNA-1	match
ocea|4237-mRNA-1	match
ocea|8039-mRNA-1	no match
ocea|10386-mRNA-1	no match
ocea|11721-mRNA-1	no match
ocea|9003-mRNA-1	no match
ocea|2540-mRNA-1	match
ocea|4012-mRNA-1	no match
ocea|3602-mRNA-1	match
ocea|8042-mRNA-1	match
ocea|5589-mRNA-1	no match
ocea|11746-mRNA-1	no match
ocea|4138-mRNA-1	match
ocea|10894-mRNA-1	no match
ocea|1284-mRNA-1	no match
ocea|5722-mRNA-1	no match
ocea|4157-mRNA-1	match
ocea|10568-mRNA-1	no match
ocea|2859-mRNA-1	no match
ocea|541-mRNA-1	no match
ocea|6134-mRNA-1	match
ocea|7549-mRNA-1	no match
ocea|2829-mRNA-1	no match
ocea|9159-mRNA-1	no match
ocea|584-mRNA-1	no match
ocea|10324-mRNA-1	no match
ocea|1426-mRNA-1	no match
ocea|4026-mRNA-1	match
ocea|7891-mRNA-1	match
ocea|6842-mRNA-1	match
ocea|9563-mRNA-1	match
ocea|1079-mRNA-1	no match
ocea|10230-mRNA-1	no match
ocea|8076-mRNA-1	no match
ocea|7422-mRNA-1	no match
ocea|6541-mRNA-1	match
ocea|9417-mRNA-1	no match
ocea|1416-mRNA-1	no match
ocea|5580-mRNA-1	no match
ocea|11288-mRNA-1	match
ocea|11643-mRNA-1	no match
ocea|11931-mRNA-1	no match
ocea|7864-mRNA-1	match
ocea|7039-mRNA-1	match
ocea|5854-mRNA-1	no match
ocea|4913-mRNA-1	match
ocea|9566-mRNA-1	no match
ocea|9711-mRNA-1	no match
ocea|9217-mRNA-1	no match
ocea|4461-mRNA-1	no match
ocea|3513-mRNA-1	match
ocea|11080-mRNA-1	no match
ocea|7932-mRNA-1	match
ocea|4255-mRNA-1	no match
ocea|4238-mRNA-1	match
ocea|6264-mRNA-1	match
ocea|8297-mRNA-1	match
ocea|4704-mRNA-1	no match
ocea|8787-mRNA-1	no match
ocea|2739-mRNA-1	no match
ocea|9706-mRNA-1	match
ocea|2378-mRNA-1	no match
ocea|9025-mRNA-1	no match
ocea|10669-mRNA-1	match
ocea|6157-mRNA-1	match
ocea|5638-mRNA-1	match
ocea|9366-mRNA-1	match
ocea|391-mRNA-1	no match
ocea|9407-mRNA-1	match
ocea|2576-mRNA-1	no match
ocea|9460-mRNA-1	no match
ocea|7664-mRNA-1	no match
ocea|1744-mRNA-1	match
ocea|4078-mRNA-1	no match
ocea|7222-mRNA-1	match
ocea|10455-mRNA-1	match
ocea|4452-mRNA-1	no match
ocea|11168-mRNA-1	no match
ocea|287-mRNA-1	match
ocea|2915-mRNA-1	match
ocea|2431-mRNA-1	match
ocea|4292-mRNA-1	no match
ocea|4131-mRNA-1	no match
ocea|3732-mRNA-1	no match
ocea|5544-mRNA-1	match
ocea|3233-mRNA-1	no match
ocea|3126-mRNA-1	match
ocea|8948-mRNA-1	no match
ocea|9327-mRNA-1	match
ocea|5637-mRNA-1	match
ocea|91-mRNA-1	no match
ocea|8869-mRNA-1	no match
ocea|3549-mRNA-1	match
ocea|6651-mRNA-1	no match
ocea|11605-mRNA-1	no match
ocea|7065-mRNA-1	no match
ocea|2968-mRNA-1	match
ocea|5287-mRNA-1	no match
ocea|4760-mRNA-1	no match
ocea|5578-mRNA-1	no match
ocea|5966-mRNA-1	match
ocea|1482-mRNA-1	no match
ocea|5033-mRNA-1	no match
ocea|7667-mRNA-1	no match
ocea|6987-mRNA-1	match
ocea|2491-mRNA-1	no match
ocea|544-mRNA-1	match
ocea|10887-mRNA-1	match
ocea|8623-mRNA-1	no match
ocea|4844-mRNA-1	no match
ocea|2762-mRNA-1	match
ocea|10840-mRNA-1	match
ocea|7813-mRNA-1	no match
ocea|9000-mRNA-1	no match
ocea|2428-mRNA-1	no match
ocea|6053-mRNA-1	match
ocea|2447-mRNA-1	match
ocea|9570-mRNA-1	no match
ocea|6909-mRNA-1	no match
ocea|1648-mRNA-1	no match
ocea|6702-mRNA-1	no match
ocea|2258-mRNA-1	match
ocea|412-mRNA-1	match
ocea|869-mRNA-1	match
ocea|133-mRNA-1	no match
ocea|4729-mRNA-1	match
ocea|11903-mRNA-1	match
ocea|2756-mRNA-1	no match
ocea|9172-mRNA-1	no match
ocea|8805-mRNA-1	no match
ocea|9265-mRNA-1	no match
ocea|3766-mRNA-1	no match
ocea|7815-mRNA-1	no match
ocea|4609-mRNA-1	match
ocea|3372-mRNA-1	no match
ocea|6369-mRNA-1	match
ocea|5938-mRNA-1	no match
ocea|8802-mRNA-1	no match
ocea|4047-mRNA-1	match
ocea|8844-mRNA-1	no match
ocea|9643-mRNA-1	no match
ocea|8790-mRNA-1	match
ocea|11034-mRNA-1	no match
ocea|10218-mRNA-1	match
ocea|6672-mRNA-1	no match
ocea|11108-mRNA-1	match
ocea|8747-mRNA-1	match
ocea|385-mRNA-1	match
ocea|7077-mRNA-1	no match
ocea|9011-mRNA-1	match
ocea|4209-mRNA-1	no match
ocea|1219-mRNA-1	match
ocea|1825-mRNA-1	match
ocea|1226-mRNA-1	no match
ocea|7392-mRNA-1	match
ocea|9402-mRNA-1	no match
ocea|6176-mRNA-1	match
ocea|8273-mRNA-1	match
ocea|2508-mRNA-1	no match
ocea|136-mRNA-1	no match
ocea|4576-mRNA-1	no match
ocea|2346-mRNA-1	no match
ocea|4206-mRNA-1	no match
ocea|3884-mRNA-1	match
ocea|2596-mRNA-1	match
ocea|8030-mRNA-1	no match
ocea|3023-mRNA-1	no match
ocea|9805-mRNA-1	no match
ocea|295-mRNA-1	no match
ocea|9222-mRNA-1	match
ocea|1803-mRNA-1	no match
ocea|5564-mRNA-1	match
ocea|6244-mRNA-1	no match
ocea|3484-mRNA-1	no match
ocea|6804-mRNA-1	no match
ocea|4027-mRNA-1	match
ocea|6901-mRNA-1	no match
ocea|7272-mRNA-1	match
ocea|3139-mRNA-1	no match
ocea|5420-mRNA-1	match
ocea|7120-mRNA-1	match
ocea|1481-mRNA-1	no match
ocea|5597-mRNA-1	no match
ocea|9017-mRNA-1	match
ocea|3953-mRNA-1	match
ocea|11021-mRNA-1	match
ocea|8036-mRNA-1	no match
ocea|4322-mRNA-1	no match
ocea|6225-mRNA-1	no match
ocea|11045-mRNA-1	match
ocea|2786-mRNA-1	match
ocea|6274-mRNA-1	no match
ocea|3450-mRNA-1	no match
ocea|7862-mRNA-1	no match
ocea|9413-mRNA-1	no match
ocea|9820-mRNA-1	no match
ocea|5091-mRNA-1	no match
ocea|531-mRNA-1	no match
ocea|9593-mRNA-1	no match
ocea|9970-mRNA-1	match
ocea|1553-mRNA-1	no match
ocea|8449-mRNA-1	no match
ocea|8118-mRNA-1	match
ocea|9091-mRNA-1	match
ocea|9126-mRNA-1	match
ocea|5093-mRNA-1	no match
ocea|3001-mRNA-1	no match
ocea|6687-mRNA-1	no match
ocea|3589-mRNA-1	no match
ocea|6811-mRNA-1	no match
ocea|2430-mRNA-1	no match
ocea|8015-mRNA-1	match
ocea|6317-mRNA-1	match
ocea|3291-mRNA-1	match
ocea|7614-mRNA-1	match
ocea|8901-mRNA-1	match
ocea|11902-mRNA-1	match
ocea|10044-mRNA-1	no match
ocea|2328-mRNA-1	no match
ocea|8835-mRNA-1	no match
ocea|11157-mRNA-1	no match
ocea|7080-mRNA-1	no match
ocea|6976-mRNA-1	match
ocea|6978-mRNA-1	no match
ocea|3775-mRNA-1	match
ocea|9130-mRNA-1	match
ocea|5241-mRNA-1	match
ocea|9446-mRNA-1	no match
ocea|9753-mRNA-1	match
ocea|3762-mRNA-1	no match
ocea|7556-mRNA-1	match
ocea|2639-mRNA-1	no match
ocea|2398-mRNA-1	match
ocea|4654-mRNA-1	match
ocea|6664-mRNA-1	no match
ocea|10382-mRNA-1	no match
ocea|9033-mRNA-1	match
ocea|10960-mRNA-1	match
ocea|1056-mRNA-1	no match
ocea|2222-mRNA-1	no match
ocea|2939-mRNA-1	match
ocea|1914-mRNA-1	no match
ocea|5888-mRNA-1	no match
ocea|2089-mRNA-1	match
ocea|4615-mRNA-1	no match
ocea|8668-mRNA-1	no match
ocea|5242-mRNA-1	match
ocea|4541-mRNA-1	no match
ocea|3360-mRNA-1	match
ocea|9434-mRNA-1	no match
ocea|9161-mRNA-1	match
ocea|10190-mRNA-1	match
ocea|6301-mRNA-1	match
ocea|3406-mRNA-1	no match
ocea|7439-mRNA-1	no match
ocea|2539-mRNA-1	no match
ocea|9618-mRNA-1	no match
ocea|2218-mRNA-1	match
ocea|4898-mRNA-1	match
ocea|3016-mRNA-1	match
ocea|4180-mRNA-1	match
ocea|5061-mRNA-1	match
ocea|5006-mRNA-1	match
ocea|5173-mRNA-1	no match
ocea|6579-mRNA-1	no match
ocea|3870-mRNA-1	match
ocea|8119-mRNA-1	match
ocea|298-mRNA-1	match
ocea|4753-mRNA-1	no match
ocea|718-mRNA-1	no match
ocea|2866-mRNA-1	match
ocea|2536-mRNA-1	match
ocea|7844-mRNA-1	no match
ocea|11793-mRNA-1	no match
ocea|6906-mRNA-1	no match
ocea|5177-mRNA-1	match
ocea|1505-mRNA-1	no match
ocea|1194-mRNA-1	no match
ocea|9852-mRNA-1	match
ocea|126-mRNA-1	no match
ocea|7910-mRNA-1	match
ocea|2757-mRNA-1	no match
ocea|1434-mRNA-1	no match
ocea|11298-mRNA-1	no match
ocea|2076-mRNA-1	match
ocea|607-mRNA-1	no match
ocea|2083-mRNA-1	no match
ocea|11785-mRNA-1	no match
ocea|7838-mRNA-1	no match
ocea|8666-mRNA-1	no match
ocea|6714-mRNA-1	no match
ocea|7745-mRNA-1	match
ocea|3212-mRNA-1	no match
ocea|2980-mRNA-1	no match
ocea|11300-mRNA-1	no match
ocea|9926-mRNA-1	no match
ocea|2232-mRNA-1	no match
ocea|240-mRNA-1	no match
ocea|11297-mRNA-1	no match
ocea|5258-mRNA-1	no match
ocea|2719-mRNA-1	no match
ocea|5952-mRNA-1	no match
ocea|2339-mRNA-1	no match
ocea|3158-mRNA-1	match
ocea|1492-mRNA-1	no match
ocea|10786-mRNA-1	match
ocea|6019-mRNA-1	match
ocea|5745-mRNA-1	match
ocea|3616-mRNA-1	no match
ocea|7793-mRNA-1	no match
ocea|5760-mRNA-1	no match
ocea|9670-mRNA-1	no match
ocea|7555-mRNA-1	match
ocea|9903-mRNA-1	no match
ocea|10238-mRNA-1	match
ocea|10918-mRNA-1	no match
ocea|11806-mRNA-1	match
ocea|2631-mRNA-1	match
ocea|2017-mRNA-1	match
ocea|6861-mRNA-1	no match
ocea|8234-mRNA-1	match
ocea|4000-mRNA-1	no match
ocea|5098-mRNA-1	no match
ocea|9027-mRNA-1	no match
ocea|11399-mRNA-1	no match
ocea|921-mRNA-1	no match
ocea|7204-mRNA-1	match
ocea|1045-mRNA-1	match
ocea|10465-mRNA-1	match
ocea|5410-mRNA-1	match
ocea|2964-mRNA-1	no match
ocea|7807-mRNA-1	no match
ocea|5437-mRNA-1	no match
ocea|5943-mRNA-1	no match
ocea|4896-mRNA-1	no match
ocea|4076-mRNA-1	no match
ocea|17-mRNA-1	no match
ocea|11868-mRNA-1	match
ocea|2963-mRNA-1	no match
ocea|7356-mRNA-1	no match
ocea|9119-mRNA-1	no match
ocea|2507-mRNA-1	match
ocea|5895-mRNA-1	no match
ocea|3960-mRNA-1	match
ocea|5625-mRNA-1	match
ocea|5014-mRNA-1	no match
ocea|482-mRNA-1	no match
ocea|8908-mRNA-1	no match
ocea|8719-mRNA-1	match
ocea|6320-mRNA-1	no match
ocea|3074-mRNA-1	match
ocea|7540-mRNA-1	no match
ocea|5325-mRNA-1	no match
ocea|8020-mRNA-1	match
ocea|265-mRNA-1	match
ocea|7833-mRNA-1	no match
ocea|5278-mRNA-1	no match
ocea|2844-mRNA-1	match
ocea|7475-mRNA-1	match
ocea|11348-mRNA-1	no match
ocea|4268-mRNA-1	match
ocea|2490-mRNA-1	no match
ocea|1252-mRNA-1	match
ocea|3341-mRNA-1	no match
ocea|10548-mRNA-1	no match
ocea|8461-mRNA-1	no match
ocea|6219-mRNA-1	no match
ocea|6240-mRNA-1	no match
ocea|2897-mRNA-1	no match
ocea|2315-mRNA-1	match
ocea|11660-mRNA-1	no match
ocea|7259-mRNA-1	no match
ocea|11280-mRNA-1	no match
ocea|5835-mRNA-1	no match
ocea|2355-mRNA-1	match
ocea|6680-mRNA-1	no match
ocea|6156-mRNA-1	no match
ocea|10043-mRNA-1	no match
ocea|5692-mRNA-1	no match
ocea|3163-mRNA-1	no match
ocea|5751-mRNA-1	no match
ocea|5600-mRNA-1	match
ocea|3379-mRNA-1	match
ocea|8179-mRNA-1	no match
ocea|11688-mRNA-1	match
ocea|11619-mRNA-1	match
ocea|7476-mRNA-1	no match
ocea|10240-mRNA-1	match
ocea|7360-mRNA-1	no match
ocea|6374-mRNA-1	no match
ocea|4603-mRNA-1	no match
ocea|1302-mRNA-1	no match
ocea|6628-mRNA-1	no match
ocea|7408-mRNA-1	no match
ocea|3195-mRNA-1	no match
ocea|11074-mRNA-1	no match
ocea|8587-mRNA-1	no match
ocea|4244-mRNA-1	no match
ocea|7227-mRNA-1	match
ocea|9515-mRNA-1	no match
ocea|728-mRNA-1	no match
ocea|8814-mRNA-1	match
ocea|1774-mRNA-1	match
ocea|6361-mRNA-1	no match
ocea|8177-mRNA-1	no match
ocea|5407-mRNA-1	match
ocea|2502-mRNA-1	no match
ocea|7518-mRNA-1	no match
ocea|8822-mRNA-1	no match
ocea|2936-mRNA-1	no match
ocea|10616-mRNA-1	match
ocea|5566-mRNA-1	match
ocea|9793-mRNA-1	no match
ocea|4-mRNA-1	no match
ocea|5403-mRNA-1	no match
ocea|6063-mRNA-1	no match
ocea|3351-mRNA-1	no match
ocea|5228-mRNA-1	no match
ocea|5815-mRNA-1	match
ocea|7839-mRNA-1	match
ocea|11784-mRNA-1	match
ocea|11739-mRNA-1	no match
ocea|11808-mRNA-1	match
ocea|4560-mRNA-1	no match
ocea|1915-mRNA-1	match
ocea|11723-mRNA-1	no match
ocea|3284-mRNA-1	match
ocea|3678-mRNA-1	no match
ocea|1108-mRNA-1	no match
ocea|5137-mRNA-1	match
ocea|6930-mRNA-1	no match
ocea|11971-mRNA-1	no match
ocea|9271-mRNA-1	match
ocea|7502-mRNA-1	match
ocea|10202-mRNA-1	no match
ocea|6814-mRNA-1	no match
ocea|1961-mRNA-1	no match
ocea|1690-mRNA-1	match
ocea|4884-mRNA-1	no match
ocea|6673-mRNA-1	no match
ocea|10304-mRNA-1	no match
ocea|5065-mRNA-1	no match
ocea|5672-mRNA-1	no match
ocea|9066-mRNA-1	no match
ocea|9278-mRNA-1	match
ocea|11407-mRNA-1	no match
ocea|9267-mRNA-1	no match
ocea|1987-mRNA-1	no match
ocea|5464-mRNA-1	match
ocea|9630-mRNA-1	no match
ocea|4467-mRNA-1	no match
ocea|11084-mRNA-1	no match
ocea|7753-mRNA-1	match
ocea|10503-mRNA-1	match
ocea|1027-mRNA-1	match
ocea|7265-mRNA-1	no match
ocea|6325-mRNA-1	match
ocea|1808-mRNA-1	match
ocea|10424-mRNA-1	no match
ocea|5290-mRNA-1	no match
ocea|6420-mRNA-1	no match
ocea|9481-mRNA-1	match
ocea|9627-mRNA-1	no match
ocea|2638-mRNA-1	no match
ocea|11058-mRNA-1	no match
ocea|9369-mRNA-1	no match
ocea|8572-mRNA-1	match
ocea|3708-mRNA-1	no match
ocea|10269-mRNA-1	match
ocea|11117-mRNA-1	no match
ocea|3083-mRNA-1	no match
ocea|11936-mRNA-1	no match
ocea|10-mRNA-1	no match
ocea|1643-mRNA-1	match
ocea|5017-mRNA-1	no match
ocea|1801-mRNA-1	no match
ocea|2296-mRNA-1	no match
ocea|8063-mRNA-1	no match
ocea|8425-mRNA-1	no match
ocea|491-mRNA-1	match
ocea|5271-mRNA-1	no match
ocea|6022-mRNA-1	no match
ocea|8252-mRNA-1	match
ocea|2241-mRNA-1	match
ocea|10496-mRNA-1	match
ocea|11809-mRNA-1	no match
ocea|8431-mRNA-1	no match
ocea|8453-mRNA-1	no match
ocea|5587-mRNA-1	match
ocea|7423-mRNA-1	no match
ocea|6891-mRNA-1	no match
ocea|988-mRNA-1	no match
ocea|53-mRNA-1	no match
ocea|8266-mRNA-1	no match
ocea|4623-mRNA-1	no match
ocea|6860-mRNA-1	no match
ocea|898-mRNA-1	no match
ocea|7240-mRNA-1	no match
ocea|6652-mRNA-1	no match
ocea|8060-mRNA-1	match
ocea|5798-mRNA-1	no match
ocea|839-mRNA-1	no match
ocea|6145-mRNA-1	match
ocea|3343-mRNA-1	match
ocea|450-mRNA-1	no match
ocea|6097-mRNA-1	match
ocea|11826-mRNA-1	no match
ocea|7185-mRNA-1	match
ocea|10541-mRNA-1	no match
ocea|6563-mRNA-1	match
ocea|2481-mRNA-1	no match
ocea|6931-mRNA-1	match
ocea|5557-mRNA-1	no match
ocea|10782-mRNA-1	no match
ocea|140-mRNA-1	match
ocea|9540-mRNA-1	no match
ocea|7448-mRNA-1	match
ocea|5323-mRNA-1	match
ocea|2870-mRNA-1	no match
ocea|3839-mRNA-1	match
ocea|6874-mRNA-1	no match
ocea|1984-mRNA-1	match
ocea|678-mRNA-1	no match
ocea|147-mRNA-1	no match
ocea|10242-mRNA-1	no match
ocea|1295-mRNA-1	match
ocea|1188-mRNA-1	match
ocea|11783-mRNA-1	no match
ocea|7326-mRNA-1	match
ocea|4823-mRNA-1	match
ocea|4542-mRNA-1	match
ocea|4470-mRNA-1	no match
ocea|6102-mRNA-1	no match
ocea|10510-mRNA-1	match
ocea|677-mRNA-1	match
ocea|3407-mRNA-1	match
ocea|3940-mRNA-1	no match
ocea|6912-mRNA-1	no match
ocea|3461-mRNA-1	no match
ocea|1835-mRNA-1	match
ocea|8528-mRNA-1	no match
ocea|2245-mRNA-1	no match
ocea|1470-mRNA-1	no match
ocea|3836-mRNA-1	no match
ocea|8939-mRNA-1	no match
ocea|5100-mRNA-1	no match
ocea|3909-mRNA-1	match
ocea|7708-mRNA-1	match
ocea|1504-mRNA-1	no match
ocea|6843-mRNA-1	no match
ocea|10431-mRNA-1	no match
ocea|9442-mRNA-1	no match
ocea|10042-mRNA-1	no match
ocea|8289-mRNA-1	no match
ocea|1793-mRNA-1	match
ocea|887-mRNA-1	no match
ocea|3070-mRNA-1	no match
ocea|11650-mRNA-1	no match
ocea|5994-mRNA-1	match
ocea|5443-mRNA-1	no match
ocea|1632-mRNA-1	match
ocea|5929-mRNA-1	no match
ocea|4472-mRNA-1	match
ocea|9325-mRNA-1	no match
ocea|55-mRNA-1	no match
ocea|2747-mRNA-1	no match
ocea|5105-mRNA-1	no match
ocea|3286-mRNA-1	match
ocea|573-mRNA-1	no match
ocea|9378-mRNA-1	no match
ocea|5396-mRNA-1	match
ocea|5062-mRNA-1	no match
ocea|6015-mRNA-1	no match
ocea|1677-mRNA-1	match
ocea|1607-mRNA-1	no match
ocea|397-mRNA-1	no match
ocea|1966-mRNA-1	match
ocea|3639-mRNA-1	no match
ocea|10132-mRNA-1	no match
ocea|1810-mRNA-1	no match
ocea|6630-mRNA-1	no match
ocea|10391-mRNA-1	no match
ocea|583-mRNA-1	no match
ocea|5170-mRNA-1	match
ocea|2652-mRNA-1	no match
ocea|11869-mRNA-1	match
ocea|755-mRNA-1	match
ocea|11155-mRNA-1	no match
ocea|2352-mRNA-1	no match
ocea|2913-mRNA-1	match
ocea|6632-mRNA-1	match
ocea|2851-mRNA-1	no match
ocea|10775-mRNA-1	match
ocea|5084-mRNA-1	no match
ocea|8592-mRNA-1	match
ocea|4357-mRNA-1	no match
ocea|7688-mRNA-1	no match
ocea|6328-mRNA-1	match
ocea|4225-mRNA-1	match
ocea|6682-mRNA-1	match
ocea|8099-mRNA-1	no match
ocea|10433-mRNA-1	no match
ocea|8287-mRNA-1	no match
ocea|10423-mRNA-1	no match
ocea|714-mRNA-1	no match
ocea|10032-mRNA-1	match
ocea|10672-mRNA-1	no match
ocea|3805-mRNA-1	match
ocea|11023-mRNA-1	no match
ocea|958-mRNA-1	no match
ocea|5120-mRNA-1	no match
ocea|279-mRNA-1	match
ocea|5180-mRNA-1	match
ocea|5141-mRNA-1	no match
ocea|1529-mRNA-1	no match
ocea|8651-mRNA-1	match
ocea|6018-mRNA-1	no match
ocea|1440-mRNA-1	no match
ocea|9475-mRNA-1	match
ocea|5513-mRNA-1	match
ocea|6194-mRNA-1	no match
ocea|7673-mRNA-1	match
ocea|2504-mRNA-1	match
ocea|1433-mRNA-1	no match
ocea|3516-mRNA-1	no match
ocea|4441-mRNA-1	match
ocea|1441-mRNA-1	no match
ocea|6986-mRNA-1	match
ocea|10657-mRNA-1	match
ocea|1424-mRNA-1	no match
ocea|4144-mRNA-1	no match
ocea|9261-mRNA-1	no match
ocea|5819-mRNA-1	no match
ocea|969-mRNA-1	match
ocea|2429-mRNA-1	no match
ocea|998-mRNA-1	no match
ocea|5413-mRNA-1	no match
ocea|7557-mRNA-1	no match
ocea|7713-mRNA-1	match
ocea|9451-mRNA-1	no match
ocea|5251-mRNA-1	no match
ocea|8296-mRNA-1	match
ocea|3971-mRNA-1	match
ocea|8417-mRNA-1	match
ocea|9599-mRNA-1	no match
ocea|7024-mRNA-1	no match
ocea|9385-mRNA-1	no match
ocea|6068-mRNA-1	no match
ocea|6717-mRNA-1	match
ocea|487-mRNA-1	no match
ocea|10276-mRNA-1	match
ocea|6550-mRNA-1	match
ocea|5013-mRNA-1	no match
ocea|2771-mRNA-1	no match
ocea|2115-mRNA-1	match
ocea|1422-mRNA-1	no match
ocea|1396-mRNA-1	match
ocea|6963-mRNA-1	no match
ocea|10124-mRNA-1	no match
ocea|6715-mRNA-1	no match
ocea|6436-mRNA-1	no match
ocea|5181-mRNA-1	match
ocea|1517-mRNA-1	no match
ocea|10130-mRNA-1	match
ocea|118-mRNA-1	match
ocea|5168-mRNA-1	match
ocea|9266-mRNA-1	no match
ocea|10675-mRNA-1	no match
ocea|4659-mRNA-1	match
ocea|6016-mRNA-1	match
ocea|8604-mRNA-1	match
ocea|6984-mRNA-1	match
ocea|1292-mRNA-1	no match
ocea|982-mRNA-1	match
ocea|1729-mRNA-1	no match
ocea|7794-mRNA-1	no match
ocea|7384-mRNA-1	no match
ocea|4992-mRNA-1	match
ocea|10997-mRNA-1	match
ocea|6934-mRNA-1	no match
ocea|10457-mRNA-1	match
ocea|5632-mRNA-1	no match
ocea|11110-mRNA-1	no match
ocea|6347-mRNA-1	no match
ocea|11027-mRNA-1	no match
ocea|64-mRNA-1	match
ocea|8736-mRNA-1	no match
ocea|10896-mRNA-1	no match
ocea|10239-mRNA-1	match
ocea|9260-mRNA-1	no match
ocea|8274-mRNA-1	match
ocea|11421-mRNA-1	no match
ocea|11741-mRNA-1	match
ocea|2247-mRNA-1	no match
ocea|9331-mRNA-1	match
ocea|9826-mRNA-1	no match
ocea|2515-mRNA-1	match
ocea|9973-mRNA-1	no match
ocea|6062-mRNA-1	no match
ocea|1515-mRNA-1	no match
ocea|3168-mRNA-1	match
ocea|5245-mRNA-1	no match
ocea|8811-mRNA-1	no match
ocea|9938-mRNA-1	no match
ocea|9600-mRNA-1	no match
ocea|5829-mRNA-1	match
ocea|10451-mRNA-1	match
ocea|10726-mRNA-1	match
ocea|10082-mRNA-1	no match
ocea|2643-mRNA-1	no match
ocea|3833-mRNA-1	match
ocea|9971-mRNA-1	no match
ocea|9937-mRNA-1	match
ocea|10603-mRNA-1	no match
ocea|3856-mRNA-1	match
ocea|5324-mRNA-1	no match
ocea|63-mRNA-1	match
ocea|1266-mRNA-1	match
ocea|4396-mRNA-1	no match
ocea|5176-mRNA-1	no match
ocea|6217-mRNA-1	no match
ocea|10378-mRNA-1	match
ocea|9248-mRNA-1	match
ocea|4645-mRNA-1	match
ocea|7256-mRNA-1	match
ocea|4565-mRNA-1	no match
ocea|7974-mRNA-1	no match
ocea|2845-mRNA-1	match
ocea|3723-mRNA-1	match
ocea|481-mRNA-1	no match
ocea|2799-mRNA-1	no match
ocea|881-mRNA-1	no match
ocea|4919-mRNA-1	match
ocea|3456-mRNA-1	match
ocea|6995-mRNA-1	no match
ocea|7001-mRNA-1	match
ocea|65-mRNA-1	no match
ocea|5592-mRNA-1	no match
ocea|2785-mRNA-1	no match
ocea|5339-mRNA-1	no match
ocea|9897-mRNA-1	no match
ocea|9125-mRNA-1	no match
ocea|8217-mRNA-1	no match
ocea|8409-mRNA-1	match
ocea|7737-mRNA-1	match
ocea|3755-mRNA-1	match
ocea|11966-mRNA-1	match
ocea|992-mRNA-1	no match
ocea|5474-mRNA-1	match
ocea|722-mRNA-1	match
ocea|8325-mRNA-1	match
ocea|6314-mRNA-1	match
ocea|2740-mRNA-1	no match
ocea|8512-mRNA-1	no match
ocea|42-mRNA-1	match
ocea|9123-mRNA-1	no match
ocea|5023-mRNA-1	no match
ocea|11406-mRNA-1	no match
ocea|11029-mRNA-1	match
ocea|9788-mRNA-1	no match
ocea|5160-mRNA-1	no match
ocea|3756-mRNA-1	no match
ocea|7786-mRNA-1	no match
ocea|9185-mRNA-1	match
ocea|7674-mRNA-1	match
ocea|8786-mRNA-1	no match
ocea|1967-mRNA-1	no match
ocea|9637-mRNA-1	no match
ocea|6794-mRNA-1	match
ocea|8542-mRNA-1	no match
ocea|7405-mRNA-1	no match
ocea|6362-mRNA-1	match
ocea|9359-mRNA-1	no match
ocea|862-mRNA-1	match
ocea|3991-mRNA-1	match
ocea|8420-mRNA-1	match
ocea|10205-mRNA-1	no match
ocea|6387-mRNA-1	match
ocea|4302-mRNA-1	match
ocea|601-mRNA-1	match
ocea|4527-mRNA-1	no match
ocea|7319-mRNA-1	no match
ocea|7234-mRNA-1	match
ocea|2059-mRNA-1	match
ocea|3682-mRNA-1	match
ocea|6151-mRNA-1	no match
ocea|12-mRNA-1	match
ocea|10232-mRNA-1	no match
ocea|5229-mRNA-1	no match
ocea|5743-mRNA-1	no match
ocea|1125-mRNA-1	match
ocea|5015-mRNA-1	no match
ocea|850-mRNA-1	match
ocea|8088-mRNA-1	no match
ocea|7779-mRNA-1	no match
ocea|4780-mRNA-1	match
ocea|10817-mRNA-1	match
ocea|1814-mRNA-1	match
ocea|1764-mRNA-1	no match
ocea|6158-mRNA-1	no match
ocea|9957-mRNA-1	no match
ocea|8300-mRNA-1	no match
ocea|5381-mRNA-1	no match
ocea|10362-mRNA-1	match
ocea|2907-mRNA-1	no match
ocea|2325-mRNA-1	no match
ocea|6589-mRNA-1	no match
ocea|8565-mRNA-1	match
ocea|2797-mRNA-1	match
ocea|5348-mRNA-1	no match
ocea|6266-mRNA-1	no match
ocea|7545-mRNA-1	no match
ocea|11278-mRNA-1	no match
ocea|492-mRNA-1	no match
ocea|10168-mRNA-1	no match
ocea|39-mRNA-1	match
ocea|999-mRNA-1	no match
ocea|6546-mRNA-1	match
ocea|2975-mRNA-1	match
ocea|1887-mRNA-1	match
ocea|8156-mRNA-1	no match
ocea|3632-mRNA-1	no match
ocea|9433-mRNA-1	no match
ocea|6735-mRNA-1	match
ocea|870-mRNA-1	match
ocea|5945-mRNA-1	match
ocea|3010-mRNA-1	no match
ocea|7129-mRNA-1	no match
ocea|9205-mRNA-1	no match
ocea|1146-mRNA-1	no match
ocea|8943-mRNA-1	no match
ocea|11561-mRNA-1	no match
ocea|1877-mRNA-1	no match
ocea|6071-mRNA-1	match
ocea|5730-mRNA-1	match
ocea|5452-mRNA-1	no match
ocea|5220-mRNA-1	no match
ocea|8778-mRNA-1	no match
ocea|2867-mRNA-1	no match
ocea|3021-mRNA-1	no match
ocea|7853-mRNA-1	no match
ocea|3631-mRNA-1	no match
ocea|10421-mRNA-1	no match
ocea|6590-mRNA-1	no match
ocea|8919-mRNA-1	no match
ocea|5268-mRNA-1	no match
ocea|3104-mRNA-1	no match
ocea|8845-mRNA-1	match
ocea|11654-mRNA-1	no match
ocea|6568-mRNA-1	no match
ocea|1065-mRNA-1	match
ocea|6021-mRNA-1	no match
ocea|5727-mRNA-1	no match
ocea|3841-mRNA-1	match
ocea|4733-mRNA-1	match
ocea|5688-mRNA-1	match
ocea|744-mRNA-1	no match
ocea|10623-mRNA-1	no match
ocea|3080-mRNA-1	no match
ocea|490-mRNA-1	match
ocea|302-mRNA-1	no match
ocea|4301-mRNA-1	no match
ocea|6023-mRNA-1	no match
ocea|3941-mRNA-1	no match
ocea|6887-mRNA-1	no match
ocea|3448-mRNA-1	no match
ocea|1376-mRNA-1	match
ocea|6674-mRNA-1	no match
ocea|5037-mRNA-1	no match
ocea|10630-mRNA-1	no match
ocea|6594-mRNA-1	no match
ocea|1066-mRNA-1	no match
ocea|10486-mRNA-1	no match
ocea|5606-mRNA-1	match
ocea|8873-mRNA-1	no match
ocea|10085-mRNA-1	no match
ocea|5402-mRNA-1	no match
ocea|8508-mRNA-1	no match
ocea|4825-mRNA-1	no match
ocea|8147-mRNA-1	match
ocea|10404-mRNA-1	match
ocea|1114-mRNA-1	match
ocea|1661-mRNA-1	match
ocea|10192-mRNA-1	no match
ocea|7341-mRNA-1	match
ocea|301-mRNA-1	match
ocea|6604-mRNA-1	no match
ocea|9239-mRNA-1	no match
ocea|2391-mRNA-1	match
ocea|5029-mRNA-1	no match
ocea|2908-mRNA-1	no match
ocea|5419-mRNA-1	match
ocea|5318-mRNA-1	no match
ocea|1792-mRNA-1	match
ocea|11803-mRNA-1	no match
ocea|6212-mRNA-1	no match
ocea|8180-mRNA-1	no match
ocea|3813-mRNA-1	no match
ocea|8557-mRNA-1	no match
ocea|5285-mRNA-1	no match
ocea|3609-mRNA-1	match
ocea|7400-mRNA-1	no match
ocea|10914-mRNA-1	no match
ocea|4829-mRNA-1	match
ocea|993-mRNA-1	match
ocea|51-mRNA-1	match
ocea|10016-mRNA-1	match
ocea|3221-mRNA-1	no match
ocea|8662-mRNA-1	no match
ocea|6709-mRNA-1	match
ocea|9919-mRNA-1	match
ocea|11226-mRNA-1	match
ocea|10194-mRNA-1	match
ocea|8438-mRNA-1	no match
ocea|1483-mRNA-1	match
ocea|11033-mRNA-1	no match
ocea|5377-mRNA-1	no match
ocea|5836-mRNA-1	no match
ocea|3199-mRNA-1	no match
ocea|2299-mRNA-1	match
ocea|10735-mRNA-1	no match
ocea|5109-mRNA-1	match
ocea|6599-mRNA-1	no match
ocea|3362-mRNA-1	match
ocea|9098-mRNA-1	no match
ocea|3222-mRNA-1	match
ocea|2366-mRNA-1	match
ocea|1487-mRNA-1	no match
ocea|10462-mRNA-1	no match
ocea|8900-mRNA-1	no match
ocea|3591-mRNA-1	match
ocea|11777-mRNA-1	no match
ocea|1722-mRNA-1	no match
ocea|9649-mRNA-1	no match
ocea|5622-mRNA-1	match
ocea|10191-mRNA-1	no match
ocea|9814-mRNA-1	no match
ocea|6583-mRNA-1	no match
ocea|7733-mRNA-1	match
ocea|3804-mRNA-1	no match
ocea|10673-mRNA-1	no match
ocea|2140-mRNA-1	no match
ocea|1430-mRNA-1	match
ocea|5424-mRNA-1	no match
[truncated: 4,690 more rows]

## Sheet: C. N. gaditana specific protein
Table S5	C. A list of N. gaditana-specific proteins. The match-or-not" column indicates if the protein has a significant match in N. oceanica genome or not.
Protein	Match-or-not
gadi|Nga30479	no match
gadi|Nga20918.1	no match
gadi|Nga20924	no match
gadi|Nga02230.01	no match
gadi|Nga30951	no match
gadi|Nga20829	no match
gadi|Nga05448	no match
gadi|Nga20824	no match
gadi|Nga05446	match
gadi|Nga05445	no match
gadi|Nga20827	match
gadi|Nga00156	match
gadi|Nga05910	no match
gadi|Nga20251	match
gadi|Nga20823	no match
gadi|Nga30348	no match
gadi|Nga01357.1	match
gadi|Nga30340	no match
gadi|Nga30341	no match
gadi|Nga30343	no match
gadi|Nga30345	no match
gadi|Nga30346	no match
gadi|Nga30347	match
gadi|Nga30950	match
gadi|Nga21143	no match
gadi|Nga06938	no match
gadi|Nga06939	no match
gadi|Nga06937	no match
gadi|Nga02563.01	no match
gadi|Nga04786.01	no match
gadi|Nga30183	no match
gadi|Nga06930	no match
gadi|Nga06931	no match
gadi|Nga21087	no match
gadi|Nga21183	no match
gadi|Nga03223.1	match
gadi|Nga05701	no match
gadi|Nga05708	no match
gadi|Nga20676.1	match
gadi|Nga20919	match
gadi|Nga21300.1	match
gadi|Nga20986	no match
gadi|Nga20910	no match
gadi|Nga04096	no match
gadi|Nga20912	match
gadi|Nga20913	match
gadi|Nga20914	no match
gadi|Nga20915	no match
gadi|Nga30952	no match
gadi|Nga20917	match
gadi|Nga30234	no match
gadi|Nga30236	no match
gadi|Nga30237	no match
gadi|Nga30230	no match
gadi|Nga30231	match
gadi|Nga30232	no match
gadi|Nga30238	match
gadi|Nga30239	no match
gadi|Nga01281	no match
gadi|Nga01282	no match
gadi|Nga01287	match
gadi|Nga01100.1	no match
gadi|Nga20980	match
gadi|Nga40114	no match
gadi|Nga20006.1	match
gadi|Nga21146	match
gadi|Nga20867	match
gadi|Nga20647	no match
gadi|Nga05914	no match
gadi|Nga05670	match
gadi|Nga02951	no match
gadi|Nga01576	match
gadi|Nga01573	match
gadi|Nga01571	no match
gadi|Nga05443	match
gadi|Nga21147	match
gadi|Nga01579	no match
gadi|Nga20821	no match
gadi|Nga01374	no match
gadi|Nga20640	no match
gadi|Nga01371	no match
gadi|Nga01370	no match
gadi|Nga01372	no match
gadi|Nga20988	no match
gadi|Nga01378	no match
gadi|Nga40118	match
gadi|Nga21037	match
gadi|Nga06798	no match
gadi|Nga01595	match
gadi|Nga06393	match
gadi|Nga06396	no match
gadi|Nga06397	no match
gadi|Nga20246.1	no match
gadi|Nga02480	no match
gadi|Nga04937	no match
gadi|Nga02487	no match
gadi|Nga05561	match
gadi|Nga01111.01	no match
gadi|Nga20240.1	match
gadi|Nga30956	no match
gadi|Nga06766	match
gadi|Nga00853	no match
gadi|Nga02710	no match
gadi|Nga21137	no match
gadi|Nga01110	no match
gadi|Nga06764	no match
gadi|Nga04478	no match
gadi|Nga01806	no match
gadi|Nga00620	match
gadi|Nga40023	match
gadi|Nga00622	match
gadi|Nga01628	no match
gadi|Nga00624	match
gadi|Nga21133	match
gadi|Nga00626	no match
gadi|Nga00627	no match
gadi|Nga20132	no match
gadi|Nga20133	no match
gadi|Nga01621	match
gadi|Nga04836	no match
gadi|Nga01626	no match
gadi|Nga01625	no match
gadi|Nga01624	match
gadi|Nga03849	no match
gadi|Nga04839	no match
gadi|Nga06485	no match
gadi|Nga21187	no match
gadi|Nga20443	match
gadi|Nga06244	match
gadi|Nga05294	match
gadi|Nga07191	no match
gadi|Nga03530	no match
gadi|Nga03533	match
gadi|Nga03532	no match
gadi|Nga03537	no match
gadi|Nga03536	no match
gadi|Nga04509	no match
gadi|Nga01028	no match
gadi|Nga01758	no match
gadi|Nga01025	no match
gadi|Nga01027	no match
gadi|Nga04506	no match
gadi|Nga01021	no match
gadi|Nga01752	match
gadi|Nga01750	no match
gadi|Nga21170	match
gadi|Nga00718	match
gadi|Nga30188	no match
gadi|Nga31144	no match
gadi|Nga40020	no match
gadi|Nga21047.1	no match
gadi|Nga02222	no match
gadi|Nga00711	match
gadi|Nga02220	no match
gadi|Nga20227	no match
gadi|Nga20224	match
gadi|Nga20225	match
gadi|Nga20222	no match
gadi|Nga07212	no match
gadi|Nga31006	no match
gadi|Nga30187	no match
gadi|Nga31008	no match
gadi|Nga31009	no match
gadi|Nga20228	no match
gadi|Nga20229	no match
gadi|Nga30503	no match
gadi|Nga03285	match
gadi|Nga07288	no match
gadi|Nga30506	match
gadi|Nga03282	match
gadi|Nga03281	match
gadi|Nga30505	no match
gadi|Nga07283	no match
gadi|Nga07281	no match
gadi|Nga07280	no match
gadi|Nga07286	no match
gadi|Nga07284	match
gadi|Nga21182	match
gadi|Nga03993	no match
gadi|Nga03996	no match
gadi|Nga21066	match
gadi|Nga21065	no match
gadi|Nga21064	match
gadi|Nga21063	match
gadi|Nga21062	no match
gadi|Nga40026	no match
gadi|Nga21060	no match
gadi|Nga03267	no match
gadi|Nga03266	no match
gadi|Nga03263	no match
gadi|Nga31148	no match
gadi|Nga00408	no match
gadi|Nga01972	match
gadi|Nga20040	no match
gadi|Nga01970	no match
gadi|Nga31178	match
gadi|Nga01976	match
gadi|Nga21263	no match
gadi|Nga21262	no match
gadi|Nga31174	match
gadi|Nga31175	match
gadi|Nga31176	no match
gadi|Nga31177	no match
gadi|Nga21269	no match
gadi|Nga20290	no match
gadi|Nga06659	match
gadi|Nga31173	no match
gadi|Nga30439	no match
gadi|Nga30434	no match
gadi|Nga30435	no match
gadi|Nga06858.1	match
gadi|Nga30433	no match
gadi|Nga30430	no match
gadi|Nga30431	match
gadi|Nga03193	no match
gadi|Nga03660	no match
gadi|Nga03190	no match
gadi|Nga03665	no match
gadi|Nga03196	no match
gadi|Nga03666	no match
gadi|Nga20297	match
gadi|Nga04898	no match
gadi|Nga20036	no match
gadi|Nga21216	no match
gadi|Nga31203	no match
gadi|Nga40095	no match
gadi|Nga40094	no match
gadi|Nga04878	match
gadi|Nga04877	no match
gadi|Nga04872	no match
gadi|Nga30753	no match
gadi|Nga30752	no match
gadi|Nga30751	no match
gadi|Nga30750	no match
gadi|Nga30757	no match
gadi|Nga30756	no match
gadi|Nga00572	no match
gadi|Nga30754	no match
gadi|Nga20590	no match
gadi|Nga30759	no match
gadi|Nga30758	no match
gadi|Nga20351	no match
gadi|Nga00712.01	no match
gadi|Nga03069	match
gadi|Nga20471.1	match
gadi|Nga31194	match
gadi|Nga03062	no match
gadi|Nga03061	no match
gadi|Nga03060	no match
gadi|Nga30043	no match
gadi|Nga20294	no match
gadi|Nga20416.1	no match
gadi|Nga03518	no match
gadi|Nga21310	match
gadi|Nga04279	no match
gadi|Nga04278	match
gadi|Nga02744	match
gadi|Nga21085	match
gadi|Nga21084	match
gadi|Nga04271	no match
gadi|Nga21086	no match
gadi|Nga04277	no match
gadi|Nga06832	no match
gadi|Nga06831	no match
gadi|Nga04274	no match
gadi|Nga21293.1	no match
gadi|Nga20644	no match
gadi|Nga20957.1	no match
gadi|Nga20618.1	match
gadi|Nga07219	no match
gadi|Nga20861	match
gadi|Nga05458	match
gadi|Nga00166	no match
gadi|Nga40033	no match
gadi|Nga00163	no match
gadi|Nga05908	no match
gadi|Nga05909	no match
gadi|Nga05450	no match
gadi|Nga20850	no match
gadi|Nga20853	no match
gadi|Nga05453	no match
gadi|Nga20399	match
gadi|Nga20857	no match
gadi|Nga05457	no match
gadi|Nga06269.01	no match
gadi|Nga05039	no match
gadi|Nga00369	match
gadi|Nga06909	match
gadi|Nga06908	match
gadi|Nga00845.01	no match
gadi|Nga20281.1	no match
gadi|Nga06906	match
gadi|Nga20949.1	match
gadi|Nga20781.1	no match
gadi|Nga30143	match
gadi|Nga40079	no match
gadi|Nga07197	no match
gadi|Nga04644	no match
gadi|Nga40078	no match
gadi|Nga04088	no match
gadi|Nga04081	no match
gadi|Nga04082	no match
gadi|Nga20445.1	no match
gadi|Nga04085	no match
gadi|Nga04087	match
gadi|Nga30241	no match
gadi|Nga30242	no match
gadi|Nga30245	no match
gadi|Nga30244	no match
gadi|Nga30247	no match
gadi|Nga30246	match
gadi|Nga30249	no match
gadi|Nga30248	no match
gadi|Nga06018	no match
gadi|Nga06011	match
gadi|Nga40071	match
gadi|Nga30661	match
gadi|Nga02929	no match
gadi|Nga30334	no match
gadi|Nga30667	no match
gadi|Nga05602	no match
gadi|Nga30337	no match
gadi|Nga30666	no match
gadi|Nga01561	no match
gadi|Nga01562	no match
gadi|Nga01563	no match
gadi|Nga30810	no match
gadi|Nga07109	no match
gadi|Nga01568	no match
gadi|Nga01569	no match
gadi|Nga30780	no match
gadi|Nga20166	match
gadi|Nga30955	no match
gadi|Nga00187	match
gadi|Nga20318.1	no match
gadi|Nga21151	no match
gadi|Nga01368	match
gadi|Nga00182	no match
gadi|Nga50009	match
gadi|Nga50008	match
gadi|Nga20658	no match
gadi|Nga30668	match
gadi|Nga20260	match
gadi|Nga30485	no match
gadi|Nga01589	no match
gadi|Nga01586	match
gadi|Nga50003	match
gadi|Nga50002	match
gadi|Nga50005	match
gadi|Nga01583	no match
gadi|Nga07143.1	no match
gadi|Nga50006	match
gadi|Nga20393	match
gadi|Nga20189.1	match
gadi|Nga21219.1	no match
gadi|Nga30787	no match
gadi|Nga20868	no match
gadi|Nga06991	match
gadi|Nga05114	no match
gadi|Nga02724	no match
gadi|Nga05113	no match
gadi|Nga05112	match
gadi|Nga02068	no match
gadi|Nga02729	no match
gadi|Nga00987	no match
gadi|Nga04466	match
gadi|Nga00980	no match
gadi|Nga40109	match
gadi|Nga04465	no match
gadi|Nga04468	no match
gadi|Nga20869	no match
gadi|Nga00988	match
gadi|Nga04546.1	no match
gadi|Nga05331.1	no match
gadi|Nga20106	no match
gadi|Nga01636	no match
gadi|Nga20104	match
gadi|Nga02091.01	no match
gadi|Nga20450	match
gadi|Nga20101	no match
gadi|Nga01633	no match
gadi|Nga20138	no match
gadi|Nga20459	match
gadi|Nga01639	match
gadi|Nga40055	match
gadi|Nga03853	match
gadi|Nga03851	no match
gadi|Nga05177	match
gadi|Nga06237	no match
gadi|Nga06239	match
gadi|Nga02589	match
gadi|Nga02588	no match
gadi|Nga03526	no match
gadi|Nga03527	no match
gadi|Nga03524	no match
gadi|Nga03525	no match
gadi|Nga05023	no match
gadi|Nga05025	no match
gadi|Nga05024	no match
gadi|Nga01039	match
gadi|Nga04516	no match
gadi|Nga05173	no match
gadi|Nga01034	no match
gadi|Nga01035	match
gadi|Nga40031	no match
gadi|Nga00760	no match
gadi|Nga00763	no match
gadi|Nga00765	no match
gadi|Nga00764	no match
gadi|Nga20213	no match
gadi|Nga05165	no match
gadi|Nga20216	no match
gadi|Nga20215	no match
gadi|Nga30538	no match
gadi|Nga30536	no match
gadi|Nga20219	no match
gadi|Nga30534	no match
gadi|Nga30533	no match
gadi|Nga30532	no match
gadi|Nga30530	no match
gadi|Nga03290	no match
gadi|Nga20569	match
gadi|Nga07296	no match
gadi|Nga03295	no match
gadi|Nga03296	match
gadi|Nga02292	match
gadi|Nga03298	no match
gadi|Nga03299	no match
gadi|Nga05620.01	match
gadi|Nga40119	match
gadi|Nga06342	no match
gadi|Nga03984	no match
gadi|Nga03985	no match
gadi|Nga03986	no match
gadi|Nga20683	no match
gadi|Nga03980	match
gadi|Nga02458	no match
gadi|Nga40019	match
gadi|Nga40018	match
gadi|Nga40017	no match
gadi|Nga02454	match
gadi|Nga05337	no match
gadi|Nga05336	match
gadi|Nga03988	no match
gadi|Nga40012	match
gadi|Nga20699	no match
gadi|Nga40010	match
gadi|Nga20984	no match
gadi|Nga21071	no match
gadi|Nga21072	match
gadi|Nga21073	no match
gadi|Nga21075	match
gadi|Nga20079	match
gadi|Nga21077	match
gadi|Nga01964	no match
gadi|Nga20076	no match
gadi|Nga20207.1	no match
gadi|Nga20073	match
gadi|Nga01962	match
gadi|Nga20070	no match
gadi|Nga21276	no match
gadi|Nga20688	no match
gadi|Nga21274	no match
gadi|Nga21275	no match
gadi|Nga20679	match
gadi|Nga21273	no match
gadi|Nga21270	no match
gadi|Nga40001	no match
gadi|Nga20675	match
gadi|Nga31100	no match
gadi|Nga31103	no match
gadi|Nga31102	no match
gadi|Nga20671	no match
gadi|Nga20670	match
gadi|Nga20673	no match
gadi|Nga20672	match
gadi|Nga30409	no match
gadi|Nga30408	no match
gadi|Nga21008.1	match
gadi|Nga03189	no match
gadi|Nga20646.1	match
gadi|Nga03184	match
gadi|Nga03185	no match
gadi|Nga03186	no match
gadi|Nga30400	match
gadi|Nga30407	no match
gadi|Nga30406	no match
gadi|Nga30405	no match
gadi|Nga30404	no match
gadi|Nga04880	no match
gadi|Nga03670	no match
gadi|Nga03677	no match
gadi|Nga04888	no match
gadi|Nga03678	no match
gadi|Nga40007	match
gadi|Nga00589	match
gadi|Nga02052.01	no match
gadi|Nga05778	no match
gadi|Nga40034	no match
gadi|Nga05840	no match
gadi|Nga05847	match
gadi|Nga30744	no match
gadi|Nga21197.1	match
gadi|Nga30746	no match
gadi|Nga06737	no match
gadi|Nga04862	no match
gadi|Nga30742	match
gadi|Nga04861	no match
gadi|Nga00502	no match
gadi|Nga05598	no match
gadi|Nga30693	no match
gadi|Nga20279	match
gadi|Nga05595	no match
gadi|Nga05594	match
gadi|Nga20812	no match
gadi|Nga05479.01	match
gadi|Nga21308	match
gadi|Nga21309	no match
gadi|Nga21306	match
gadi|Nga21307	match
gadi|Nga21304	no match
gadi|Nga21305	match
gadi|Nga21303	match
gadi|Nga04264	match
gadi|Nga20278	no match
gadi|Nga21098	match
gadi|Nga21242	no match
gadi|Nga21096	no match
gadi|Nga21097	no match
gadi|Nga21094	no match
gadi|Nga21095	no match
gadi|Nga21092	no match
gadi|Nga21093	match
gadi|Nga06826	no match
gadi|Nga00212	no match
gadi|Nga20389	match
gadi|Nga21240	match
gadi|Nga30957	no match
gadi|Nga05546.1	no match
gadi|Nga30723	no match
gadi|Nga20669	match
gadi|Nga20617	no match
gadi|Nga40084	match
gadi|Nga31112	no match
gadi|Nga00172	no match
gadi|Nga00173	no match
gadi|Nga00174	no match
gadi|Nga21217.1	no match
gadi|Nga20842	no match
gadi|Nga20843	no match
gadi|Nga05931	no match
gadi|Nga20841	no match
gadi|Nga20846	no match
gadi|Nga20847	no match
gadi|Nga20844	match
gadi|Nga05934	no match
gadi|Nga21248	match
gadi|Nga00372	no match
gadi|Nga31189	no match
gadi|Nga00370	no match
gadi|Nga00371	match
gadi|Nga31210	no match
gadi|Nga20662	no match
gadi|Nga01522.1	match
gadi|Nga20663	match
gadi|Nga20134	match
gadi|Nga06910	no match
gadi|Nga06913	no match
gadi|Nga20661	match
gadi|Nga31053	no match
gadi|Nga31052	no match
gadi|Nga21013.1	no match
gadi|Nga31051	no match
gadi|Nga07307	no match
gadi|Nga20135	no match
gadi|Nga31050	no match
gadi|Nga04670	no match
gadi|Nga31057	no match
gadi|Nga04679	no match
gadi|Nga04678	no match
gadi|Nga06786	no match
gadi|Nga04071	match
gadi|Nga04070	no match
gadi|Nga02856	match
gadi|Nga00617.01	match
gadi|Nga30252	no match
gadi|Nga30253	no match
gadi|Nga20456.1	match
gadi|Nga30251	no match
gadi|Nga30257	no match
gadi|Nga30254	no match
gadi|Nga30255	no match
gadi|Nga30258	no match
gadi|Nga30259	no match
gadi|Nga31059	match
gadi|Nga06008	no match
gadi|Nga31058	no match
gadi|Nga30418	match
gadi|Nga20581	match
gadi|Nga06001	match
gadi|Nga20754	no match
gadi|Nga07170	no match
gadi|Nga21169	no match
gadi|Nga05619	match
gadi|Nga02933	no match
gadi|Nga02930	no match
gadi|Nga07172	no match
gadi|Nga02937	match
gadi|Nga02934	match
gadi|Nga02935	no match
gadi|Nga21209	match
gadi|Nga30848	no match
gadi|Nga20580	match
gadi|Nga21139.1	no match
gadi|Nga20755	no match
gadi|Nga04181	no match
gadi|Nga01350	no match
gadi|Nga04185	no match
gadi|Nga01314.01	no match
gadi|Nga04187	no match
gadi|Nga04186	no match
gadi|Nga04188	no match
gadi|Nga00194	no match
gadi|Nga30432	no match
gadi|Nga00192	no match
gadi|Nga00190	no match
gadi|Nga50018	match
gadi|Nga50019	match
gadi|Nga00970.01	match
gadi|Nga50013	match
gadi|Nga50010	match
gadi|Nga50011	match
gadi|Nga50016	match
gadi|Nga50017	match
gadi|Nga50014	match
gadi|Nga50015	match
gadi|Nga06132	match
gadi|Nga06130	no match
gadi|Nga06131	match
gadi|Nga01091.01	no match
gadi|Nga01139	match
gadi|Nga01138	match
gadi|Nga01131	no match
gadi|Nga00061.01	no match
gadi|Nga04736.1	no match
gadi|Nga00995	no match
gadi|Nga04699	match
gadi|Nga20386	no match
gadi|Nga04695	no match
gadi|Nga04694	match
gadi|Nga04697	match
gadi|Nga00998	no match
gadi|Nga04692	match
gadi|Nga01641	match
gadi|Nga20112	no match
gadi|Nga20442	no match
gadi|Nga01644	no match
gadi|Nga01647	no match
gadi|Nga20117	no match
gadi|Nga20667.1	match
gadi|Nga01648	no match
gadi|Nga20448	match
gadi|Nga03866	match
gadi|Nga03515	no match
gadi|Nga30587	match
gadi|Nga20018	no match
gadi|Nga02023	match
gadi|Nga04529	no match
gadi|Nga05034	no match
gadi|Nga05035	no match
gadi|Nga04522	no match
gadi|Nga04520	match
gadi|Nga04527	match
gadi|Nga01006	no match
gadi|Nga04524	no match
gadi|Nga02205	match
gadi|Nga02202	no match
gadi|Nga20338.1	no match
gadi|Nga00773	no match
gadi|Nga20206	no match
gadi|Nga00771	match
gadi|Nga20325	match
gadi|Nga20201	no match
gadi|Nga20202	no match
gadi|Nga20203	no match
gadi|Nga30520	no match
gadi|Nga30521	no match
gadi|Nga30522	no match
gadi|Nga30523	no match
gadi|Nga30524	no match
gadi|Nga30525	match
gadi|Nga30526	match
gadi|Nga30527	no match
gadi|Nga06358	no match
gadi|Nga06356	match
gadi|Nga06357	match
gadi|Nga04859	no match
gadi|Nga31136	match
gadi|Nga20680	no match
gadi|Nga40009	match
gadi|Nga20682	no match
gadi|Nga30633	no match
gadi|Nga20684	no match
gadi|Nga20686	no match
gadi|Nga20687	no match
gadi|Nga01883.01	match
gadi|Nga05327	no match
gadi|Nga40002	match
gadi|Nga02445	no match
gadi|Nga40004	no match
gadi|Nga40005	no match
gadi|Nga40006	no match
gadi|Nga02441	no match
gadi|Nga20069	match
gadi|Nga20822	match
gadi|Nga30598	no match
gadi|Nga20060	no match
gadi|Nga30289	no match
gadi|Nga20062	no match
gadi|Nga20063	match
gadi|Nga01915	match
gadi|Nga02130	no match
gadi|Nga01885.01	no match
gadi|Nga20067	no match
gadi|Nga21243	no match
gadi|Nga30731	no match
gadi|Nga31118	no match
gadi|Nga00623	no match
gadi|Nga21247	match
gadi|Nga21246	no match
gadi|Nga21245	match
gadi|Nga21244	no match
gadi|Nga20666	match
gadi|Nga31113	no match
gadi|Nga20664	no match
gadi|Nga31111	no match
gadi|Nga31116	no match
gadi|Nga31117	no match
gadi|Nga31114	no match
gadi|Nga30983	no match
gadi|Nga30414	match
gadi|Nga30415	no match
gadi|Nga30416	no match
gadi|Nga30417	no match
gadi|Nga30410	match
gadi|Nga30980	match
gadi|Nga30412	match
gadi|Nga40099	no match
gadi|Nga07175	no match
gadi|Nga03646	match
gadi|Nga02135	match
gadi|Nga07171	no match
gadi|Nga03642	no match
gadi|Nga03641	no match
gadi|Nga03640	no match
gadi|Nga04340.1	match
gadi|Nga21019	no match
gadi|Nga20130	match
gadi|Nga03883	no match
gadi|Nga20475.1	no match
gadi|Nga20538.1	no match
gadi|Nga20017	no match
gadi|Nga05856	no match
gadi|Nga30365	no match
gadi|Nga04329.01	no match
gadi|Nga05853	no match
gadi|Nga30739	match
gadi|Nga30738	no match
gadi|Nga04767.01	no match
gadi|Nga30988	no match
gadi|Nga01823	no match
gadi|Nga01822	match
gadi|Nga04853	no match
gadi|Nga04852	no match
gadi|Nga30733	no match
gadi|Nga30596	match
gadi|Nga01829	match
gadi|Nga06744	no match
gadi|Nga30737	no match
gadi|Nga30736	no match
gadi|Nga30369	no match
gadi|Nga00515	no match
gadi|Nga20370.1	match
gadi|Nga04269.01	no match
gadi|Nga03087	no match
gadi|Nga20097.1	no match
gadi|Nga04980	no match
gadi|Nga20760.1	no match
gadi|Nga20387	no match
gadi|Nga01989	no match
gadi|Nga04992.01	no match
gadi|Nga05581	no match
gadi|Nga31001	no match
gadi|Nga30087	no match
gadi|Nga30086	no match
gadi|Nga30085	no match
gadi|Nga30681	no match
gadi|Nga40015	match
gadi|Nga30082	match
gadi|Nga30080	no match
gadi|Nga06580	no match
gadi|Nga40042	no match
gadi|Nga30088	no match
gadi|Nga30645	no match
gadi|Nga30644	no match
gadi|Nga30647	no match
gadi|Nga30646	match
gadi|Nga30640	no match
gadi|Nga30643	no match
gadi|Nga30642	match
gadi|Nga30649	no match
gadi|Nga30648	no match
gadi|Nga21224.1	match
gadi|Nga30448	no match
gadi|Nga50023	match
gadi|Nga06697	match
gadi|Nga06046	no match
gadi|Nga31003	no match
gadi|Nga20877	no match
gadi|Nga20876	no match
gadi|Nga20874	match
gadi|Nga20873	match
gadi|Nga20870	no match
gadi|Nga30730	no match
gadi|Nga20879	match
gadi|Nga00343	match
gadi|Nga30391	no match
gadi|Nga00340	no match
gadi|Nga30397	match
gadi|Nga30396	no match
gadi|Nga30395	no match
gadi|Nga00344	no match
gadi|Nga31004	no match
gadi|Nga00349	match
gadi|Nga30398	match
gadi|Nga06961	no match
gadi|Nga06960	no match
gadi|Nga06963	no match
gadi|Nga06962	no match
gadi|Nga06965	match
gadi|Nga06966	match
gadi|Nga30915	no match
gadi|Nga06968	no match
gadi|Nga21233	no match
gadi|Nga20451	match
gadi|Nga03286	no match
gadi|Nga04066	match
gadi|Nga04067	no match
gadi|Nga02841	match
gadi|Nga04062	match
gadi|Nga04063	match
gadi|Nga30269	no match
gadi|Nga30268	no match
gadi|Nga30267	no match
gadi|Nga30266	match
gadi|Nga40014	no match
gadi|Nga30264	no match
gadi|Nga30262	no match
gadi|Nga30261	no match
gadi|Nga30260	no match
gadi|Nga30069	no match
gadi|Nga30068	no match
gadi|Nga30065	no match
gadi|Nga03063.01	no match
gadi|Nga30067	no match
gadi|Nga30066	no match
gadi|Nga30061	match
gadi|Nga30060	no match
gadi|Nga04508	no match
gadi|Nga06037	match
gadi|Nga06032	no match
gadi|Nga06031	no match
gadi|Nga20891.1	match
gadi|Nga05197	match
gadi|Nga01348	no match
gadi|Nga01349	no match
gadi|Nga40057	no match
gadi|Nga04501	no match
gadi|Nga01347	no match
gadi|Nga01341	match
gadi|Nga04500	no match
gadi|Nga04193	no match
gadi|Nga20899	match
gadi|Nga20032.1	no match
gadi|Nga20894	no match
gadi|Nga20595.1	no match
gadi|Nga20893	no match
gadi|Nga30129	no match
gadi|Nga50027	match
gadi|Nga50026	match
gadi|Nga50025	match
gadi|Nga50024	match
gadi|Nga00839	no match
gadi|Nga50022	match
gadi|Nga50021	match
gadi|Nga50020	match
gadi|Nga00835	no match
gadi|Nga00830	match
gadi|Nga50029	match
gadi|Nga06107	no match
gadi|Nga01221.01	no match
gadi|Nga30125	no match
gadi|Nga06108	match
gadi|Nga04448	no match
gadi|Nga03501	no match
gadi|Nga20619	no match
gadi|Nga01120	no match
gadi|Nga01121	match
gadi|Nga04443	no match
gadi|Nga04446	match
gadi|Nga03594.01	match
gadi|Nga21218	no match
gadi|Nga06992	no match
gadi|Nga04689	no match
gadi|Nga04686	match
gadi|Nga40096	match
gadi|Nga30593	no match
gadi|Nga01652	no match
gadi|Nga01653	no match
gadi|Nga20205	no match
gadi|Nga07183	match
gadi|Nga20477	match
gadi|Nga01657	match
gadi|Nga07186	no match
gadi|Nga20474	no match
gadi|Nga20479	no match
gadi|Nga01659	no match
gadi|Nga20801.1	no match
gadi|Nga03875	no match
gadi|Nga03876	match
gadi|Nga06218	no match
gadi|Nga03878	no match
gadi|Nga03879	match
gadi|Nga30885	no match
gadi|Nga20346	no match
gadi|Nga30883	no match
gadi|Nga30881	no match
gadi|Nga02058	no match
gadi|Nga03503	no match
gadi|Nga03504	no match
gadi|Nga05009	no match
gadi|Nga05008	match
gadi|Nga05005	no match
gadi|Nga05004	no match
gadi|Nga05002	no match
gadi|Nga20743	match
gadi|Nga20597	match
gadi|Nga02699	no match
gadi|Nga00651	no match
gadi|Nga02692	match
gadi|Nga31005	no match
gadi|Nga02271	no match
gadi|Nga40100	no match
gadi|Nga40103	no match
gadi|Nga02272	no match
gadi|Nga40105	match
gadi|Nga40104	match
gadi|Nga40107	no match
gadi|Nga00740	match
gadi|Nga20271	no match
gadi|Nga40108	match
gadi|Nga31007	match
gadi|Nga30558	no match
gadi|Nga20276	no match
gadi|Nga30813	no match
gadi|Nga30932	no match
gadi|Nga20375.1	match
gadi|Nga30815	no match
gadi|Nga31123	no match
gadi|Nga06369	match
gadi|Nga30930	no match
gadi|Nga30937	no match
gadi|Nga03471	no match
gadi|Nga06364	no match
gadi|Nga02479	match
gadi|Nga05318	no match
gadi|Nga30935	no match
gadi|Nga30819	no match
gadi|Nga05313	no match
gadi|Nga05312	match
gadi|Nga02471	match
gadi|Nga02477	match
gadi|Nga02475	no match
gadi|Nga05314	no match
gadi|Nga20094	match
gadi|Nga20096	no match
gadi|Nga02309	no match
gadi|Nga20090	no match
gadi|Nga03253	no match
gadi|Nga01902	no match
gadi|Nga01903	no match
gadi|Nga21256	no match
gadi|Nga21257	no match
gadi|Nga20099	match
gadi|Nga07289	no match
gadi|Nga01904	match
gadi|Nga01905	no match
gadi|Nga31127	no match
gadi|Nga20304	match
gadi|Nga20307	no match
gadi|Nga30501	match
gadi|Nga20301	no match
gadi|Nga31122	no match
gadi|Nga31121	no match
gadi|Nga31120	no match
gadi|Nga20652	match
gadi|Nga20657	match
gadi|Nga20656	no match
gadi|Nga04973.1	no match
gadi|Nga30507	no match
gadi|Nga30461	match
gadi|Nga00690	match
gadi|Nga30463	match
gadi|Nga30462	no match
gadi|Nga30465	no match
gadi|Nga30504	no match
gadi|Nga07168	no match
gadi|Nga07169	no match
gadi|Nga30469	no match
gadi|Nga30468	no match
gadi|Nga07164	no match
gadi|Nga20788	match
gadi|Nga05980.01	no match
gadi|Nga40003	no match
gadi|Nga00699.01	no match
gadi|Nga03897	no match
gadi|Nga21083	no match
gadi|Nga20785	no match
gadi|Nga20784	no match
gadi|Nga03890	no match
gadi|Nga03891	match
gadi|Nga20159	no match
gadi|Nga30904	no match
gadi|Nga30634	no match
gadi|Nga30728	no match
gadi|Nga01835	no match
gadi|Nga40059	no match
gadi|Nga06753	no match
gadi|Nga30720	no match
gadi|Nga30721	no match
gadi|Nga30726	no match
gadi|Nga30727	no match
gadi|Nga30724	no match
gadi|Nga30725	no match
gadi|Nga06598	match
gadi|Nga05829.1	no match
gadi|Nga30905	no match
gadi|Nga06595	no match
gadi|Nga30494	no match
gadi|Nga04990	match
gadi|Nga03098	match
gadi|Nga03099	no match
gadi|Nga30091	no match
gadi|Nga30092	no match
gadi|Nga20348	no match
gadi|Nga30094	no match
gadi|Nga30095	no match
gadi|Nga30096	no match
gadi|Nga30097	no match
gadi|Nga30098	no match
gadi|Nga30656	no match
gadi|Nga20175.1	match
gadi|Nga30655	no match
gadi|Nga30652	no match
gadi|Nga30650	no match
gadi|Nga30651	no match
gadi|Nga40011	match
gadi|Nga00236	match
gadi|Nga30658	no match
gadi|Nga30659	match
gadi|Nga00532.01	no match
gadi|Nga06687	match
gadi|Nga40045	no match
gadi|Nga06682	no match
gadi|Nga01152.01	no match
gadi|Nga31016	no match
gadi|Nga30550	no match
gadi|Nga20887	no match
gadi|Nga30900	match
gadi|Nga21149.1	match
gadi|Nga05793	match
gadi|Nga01456.01	match
gadi|Nga04326.01	match
gadi|Nga05483	no match
gadi|Nga05482	no match
gadi|Nga20863	no match
gadi|Nga30388	no match
gadi|Nga30389	no match
gadi|Nga05957	no match
gadi|Nga05484	no match
gadi|Nga00354	match
gadi|Nga05958	no match
gadi|Nga02979	no match
gadi|Nga30380	no match
gadi|Nga30381	no match
gadi|Nga30383	no match
gadi|Nga30901	no match
gadi|Nga06068.1	no match
gadi|Nga04858.1	match
gadi|Nga04337	no match
gadi|Nga04332	no match
gadi|Nga04330	no match
gadi|Nga04331	no match
gadi|Nga06972	no match
gadi|Nga06970	no match
gadi|Nga06971	no match
gadi|Nga06976	no match
gadi|Nga06977	match
gadi|Nga06975	no match
gadi|Nga06978	no match
gadi|Nga30393	no match
gadi|Nga21034	match
gadi|Nga20150	match
gadi|Nga30390	no match
gadi|Nga21069	no match
gadi|Nga02872	match
gadi|Nga04053	no match
gadi|Nga20042	match
gadi|Nga04051	no match
gadi|Nga04050	match
gadi|Nga04057	match
gadi|Nga04056	no match
gadi|Nga04055	no match
gadi|Nga21264	no match
gadi|Nga30271	no match
gadi|Nga30272	match
gadi|Nga05556	no match
gadi|Nga30274	no match
gadi|Nga30275	no match
gadi|Nga30176	no match
gadi|Nga21266	no match
gadi|Nga30078	no match
gadi|Nga30077	match
gadi|Nga30075	no match
gadi|Nga30072	no match
gadi|Nga30073	no match
gadi|Nga30070	match
gadi|Nga31179	match
gadi|Nga06020	no match
gadi|Nga20577.1	no match
gadi|Nga06025	match
gadi|Nga06027	no match
gadi|Nga20137.1	no match
gadi|Nga30384	match
gadi|Nga05506.01	no match
gadi|Nga03066.01	no match
gadi|Nga20858	no match
gadi|Nga20762	no match
gadi|Nga21079.1	no match
gadi|Nga50012	match
gadi|Nga40050	no match
gadi|Nga30703	no match
gadi|Nga20875.1	no match
gadi|Nga20555.1	no match
gadi|Nga01337	no match
gadi|Nga31171	no match
gadi|Nga20888	no match
gadi|Nga21252	no match
gadi|Nga20886	no match
gadi|Nga30218	no match
gadi|Nga20884	no match
gadi|Nga20885	match
gadi|Nga20882	match
gadi|Nga20883	no match
gadi|Nga20880	no match
gadi|Nga20881	no match
gadi|Nga50030	match
gadi|Nga50031	match
gadi|Nga50032	match
gadi|Nga50033	match
gadi|Nga50034	match
gadi|Nga50035	match
gadi|Nga50036	match
gadi|Nga00829	no match
gadi|Nga00826	no match
gadi|Nga06115	no match
gadi|Nga00824	no match
gadi|Nga00820	no match
gadi|Nga00821	match
gadi|Nga05125	no match
gadi|Nga00223.01	no match
gadi|Nga30705	no match
gadi|Nga31073	match
gadi|Nga01488	no match
gadi|Nga20293	no match
gadi|Nga01246	match
gadi|Nga01249	match
gadi|Nga01525.01	no match
gadi|Nga31079	no match
gadi|Nga20709.1	match
gadi|Nga20296	no match
gadi|Nga30898	no match
gadi|Nga30890	no match
gadi|Nga06201	match
gadi|Nga06203	match
gadi|Nga06204	match
gadi|Nga30895	no match
gadi|Nga30896	no match
gadi|Nga30897	no match
gadi|Nga31157	match
gadi|Nga20535.1	no match
gadi|Nga05010	no match
gadi|Nga05012	match
gadi|Nga02046	match
gadi|Nga02045	match
gadi|Nga01061	no match
gadi|Nga01060	no match
gadi|Nga04542	no match
gadi|Nga04545	no match
gadi|Nga04544	no match
gadi|Nga03197	no match
gadi|Nga03664	match
gadi|Nga40112	no match
gadi|Nga07088	no match
gadi|Nga40110	no match
gadi|Nga20269	match
gadi|Nga40116	match
gadi|Nga40117	no match
gadi|Nga21091	no match
gadi|Nga40115	no match
gadi|Nga07081	no match
gadi|Nga07083	no match
gadi|Nga03194	no match
gadi|Nga20266	match
gadi|Nga07084	no match
gadi|Nga20264	match
gadi|Nga03798	no match
gadi|Nga03790	no match
gadi|Nga20896.1	match
gadi|Nga03795	no match
gadi|Nga03797	no match
gadi|Nga03408	no match
gadi|Nga20015	match
gadi|Nga03403	match
gadi|Nga20898.1	match
gadi|Nga21150.1	match
gadi|Nga05304	match
gadi|Nga05305	match
gadi|Nga20468	no match
gadi|Nga20469	match
gadi|Nga02462	no match
gadi|Nga02463	no match
gadi|Nga01667	no match
gadi|Nga01665	no match
gadi|Nga20467	no match
gadi|Nga01663	no match
gadi|Nga01662	no match
gadi|Nga20463	no match
gadi|Nga03221	no match
gadi|Nga21228	no match
gadi|Nga31019	match
gadi|Nga01934	no match
gadi|Nga20082	match
gadi|Nga01932	no match
gadi|Nga20081	no match
gadi|Nga21221	match
gadi|Nga21220	no match
gadi|Nga21223	no match
gadi|Nga20089	no match
gadi|Nga31130	no match
gadi|Nga20645	no match
gadi|Nga20314	match
gadi|Nga31133	no match
gadi|Nga31134	no match
gadi|Nga20313	no match
gadi|Nga20310	no match
gadi|Nga20643	match
gadi|Nga31138	no match
gadi|Nga31139	no match
gadi|Nga20648	no match
gadi|Nga20649	match
gadi|Nga20324	match
gadi|Nga20319	match
gadi|Nga21105	no match
gadi|Nga01103.1	no match
gadi|Nga07159	no match
gadi|Nga30471	match
gadi|Nga30476	no match
gadi|Nga21140.1	no match
gadi|Nga00684	no match
gadi|Nga02674	match
gadi|Nga00689	match
gadi|Nga01070	match
gadi|Nga03315	no match
gadi|Nga03314	no match
gadi|Nga03316	no match
gadi|Nga03311	no match
gadi|Nga03310	no match
gadi|Nga03313	no match
gadi|Nga03312	no match
gadi|Nga20911.1	no match
gadi|Nga20793	no match
gadi|Nga20790	match
gadi|Nga20791	no match
gadi|Nga20796	match
gadi|Nga20794	match
gadi|Nga05839	match
gadi|Nga01074	match
gadi|Nga05833	match
gadi|Nga05836	no match
gadi|Nga01803	no match
gadi|Nga04830	match
gadi|Nga06765	no match
gadi|Nga04832	no match
gadi|Nga30713	no match
gadi|Nga04834	match
gadi|Nga04837	no match
gadi|Nga01172	no match
gadi|Nga00530	match
gadi|Nga00531	match
gadi|Nga30914	no match
gadi|Nga00534	no match
gadi|Nga21148.1	no match
gadi|Nga30719	match
gadi|Nga30718	no match
gadi|Nga40024	no match
gadi|Nga06563	no match
gadi|Nga30618	no match
gadi|Nga02053.1	no match
gadi|Nga30619	no match
gadi|Nga01175	no match
gadi|Nga30460	no match
gadi|Nga30623	no match
gadi|Nga20048.1	no match
gadi|Nga20257	no match
gadi|Nga30969	no match
gadi|Nga20527	no match
gadi|Nga40047	match
gadi|Nga30613	no match
gadi|Nga04237	match
gadi|Nga20521	no match
gadi|Nga04940	no match
gadi|Nga20520	no match
gadi|Nga30662	no match
gadi|Nga00226	match
gadi|Nga30660	no match
gadi|Nga00220	match
gadi|Nga00221	match
gadi|Nga30616	no match
gadi|Nga30669	no match
gadi|Nga01782.1	match
gadi|Nga00228	match
gadi|Nga00229	no match
gadi|Nga30617	no match
gadi|Nga21102	no match
gadi|Nga05879	no match
gadi|Nga20156	no match
gadi|Nga21258	no match
gadi|Nga31110	no match
gadi|Nga05495	match
gadi|Nga30303	no match
gadi|Nga40049	no match
gadi|Nga05941	no match
gadi|Nga20259	match
gadi|Nga05948	match
gadi|Nga21215.1	no match
gadi|Nga20482	no match
gadi|Nga20927.1	no match
gadi|Nga30755	no match
gadi|Nga06948	no match
gadi|Nga06947	no match
gadi|Nga04307	no match
gadi|Nga06942	match
gadi|Nga06941	no match
gadi|Nga06940	no match
gadi|Nga30913	no match
gadi|Nga31027	no match
gadi|Nga03915.1	no match
gadi|Nga21131	no match
gadi|Nga06787	no match
gadi|Nga30062	no match
gadi|Nga06783	no match
gadi|Nga21268	no match
gadi|Nga31028	no match
gadi|Nga20485	no match
gadi|Nga30912	match
gadi|Nga02869	match
gadi|Nga04044	match
gadi|Nga04041	match
gadi|Nga04043	match
gadi|Nga00035	match
gadi|Nga00034	no match
gadi|Nga30286	no match
gadi|Nga30281	no match
gadi|Nga00030	no match
gadi|Nga31029	no match
gadi|Nga30282	no match
gadi|Nga00039	match
gadi|Nga30288	no match
gadi|Nga30049	no match
gadi|Nga30048	no match
gadi|Nga21002.1	match
gadi|Nga40066	no match
gadi|Nga21254	no match
gadi|Nga30041	no match
gadi|Nga30717	no match
gadi|Nga30046	no match
gadi|Nga30045	no match
gadi|Nga05122.1	no match
gadi|Nga20214	match
gadi|Nga40124	no match
gadi|Nga31115	match
gadi|Nga30716	match
gadi|Nga20935	match
gadi|Nga01321	match
gadi|Nga40064	match
gadi|Nga20011.1	no match
gadi|Nga30715	no match
gadi|Nga06169	no match
gadi|Nga06168	match
gadi|Nga30483	no match
gadi|Nga21204	no match
gadi|Nga20007.1	no match
gadi|Nga00810	match
gadi|Nga00817	match
gadi|Nga00816	match
gadi|Nga07108	match
gadi|Nga05153	no match
gadi|Nga01494	no match
gadi|Nga40016	match
gadi|Nga20418	no match
gadi|Nga05797	match
gadi|Nga01450.01	no match
gadi|Nga06287.1	no match
gadi|Nga01257	no match
gadi|Nga30482	no match
gadi|Nga01255	no match
gadi|Nga01252	no match
gadi|Nga20604.1	match
gadi|Nga04457.1	match
gadi|Nga01258	match
gadi|Nga01259	match
gadi|Nga20624.1	no match
gadi|Nga20878.1	match
gadi|Nga01477	no match
gadi|Nga20218	no match
gadi|Nga01471	match
gadi|Nga30865	no match
gadi|Nga30864	match
gadi|Nga30867	no match
gadi|Nga30866	no match
gadi|Nga30861	no match
gadi|Nga30860	match
gadi|Nga30863	no match
gadi|Nga30862	match
gadi|Nga20317	no match
gadi|Nga30869	match
gadi|Nga30868	no match
gadi|Nga02077	no match
gadi|Nga02075	no match
gadi|Nga04126.01	match
gadi|Nga02073	no match
gadi|Nga02072	no match
gadi|Nga21122.1	no match
gadi|Nga01433.01	no match
gadi|Nga01780	match
gadi|Nga00757.1	match
gadi|Nga02078	match
gadi|Nga04552	no match
gadi|Nga04553	match
gadi|Nga04550	match
gadi|Nga20417	no match
gadi|Nga04554	no match
gadi|Nga04555	no match
gadi|Nga04559	no match
gadi|Nga20525	match
gadi|Nga20256	match
gadi|Nga07098	no match
gadi|Nga07099	no match
gadi|Nga31109	no match
gadi|Nga02098	no match
gadi|Nga20523	match
gadi|Nga20522	no match
gadi|Nga02097	no match
gadi|Nga07091	no match
gadi|Nga20529	no match
gadi|Nga20528	no match
gadi|Nga07094	no match
gadi|Nga20258	match
gadi|Nga03788	no match
gadi|Nga21239	match
gadi|Nga03782	no match
gadi|Nga20359.1	no match
gadi|Nga03787	no match
gadi|Nga01925	match
gadi|Nga06307	match
gadi|Nga20955	no match
gadi|Nga06308	no match
gadi|Nga21023	no match
gadi|Nga03414	match
gadi|Nga02411	no match
gadi|Nga02410	no match
gadi|Nga02417	match
gadi|Nga20255.1	no match
gadi|Nga02419	match
gadi|Nga20410	match
gadi|Nga20413	no match
gadi|Nga01673	no match
gadi|Nga20415	match
gadi|Nga21230	no match
gadi|Nga01676	no match
gadi|Nga03232	no match
gadi|Nga01921	no match
gadi|Nga21238	match
gadi|Nga01923	no match
gadi|Nga20083	no match
gadi|Nga03237	match
gadi|Nga01927	no match
gadi|Nga01928	no match
gadi|Nga00974.1	match
gadi|Nga02321	match
gadi|Nga21234	no match
gadi|Nga21235	match
gadi|Nga20631	no match
gadi|Nga20630	no match
gadi|Nga01799.01	no match
gadi|Nga20320	no match
gadi|Nga30919	no match
gadi|Nga20326	match
gadi|Nga30449	no match
gadi|Nga20636	match
gadi|Nga20639	no match
gadi|Nga20638	no match
gadi|Nga30917	match
gadi|Nga20328	no match
gadi|Nga30911	no match
gadi|Nga30910	no match
gadi|Nga30441	no match
gadi|Nga30103	no match
gadi|Nga01762.01	no match
gadi|Nga04938.1	no match
gadi|Nga20322	no match
gadi|Nga06416	match
gadi|Nga20321	match
gadi|Nga06413	no match
gadi|Nga30299	no match
gadi|Nga03306	match
gadi|Nga03307	match
gadi|Nga03304	match
gadi|Nga03305	no match
gadi|Nga20825	no match
gadi|Nga03303	no match
gadi|Nga02257	no match
gadi|Nga20327	match
gadi|Nga02527	no match
gadi|Nga20892	match
gadi|Nga02253	no match
gadi|Nga40122	no match
gadi|Nga40121	match
gadi|Nga03309	no match
gadi|Nga05807	match
gadi|Nga05806	no match
gadi|Nga05805	no match
gadi|Nga05802	match
gadi|Nga03128	no match
gadi|Nga01814	no match
gadi|Nga01817	match
gadi|Nga20311	no match
gadi|Nga03123	match
gadi|Nga05809	no match
gadi|Nga21080	no match
gadi|Nga21127	no match
gadi|Nga30702	no match
gadi|Nga21125	no match
gadi|Nga20749	no match
gadi|Nga04827	match
gadi|Nga06776	no match
gadi|Nga30707	no match
gadi|Nga30708	no match
gadi|Nga20744	match
gadi|Nga20747	no match
gadi|Nga21082	match
gadi|Nga20741	no match
gadi|Nga20562.1	match
gadi|Nga03201.01	no match
gadi|Nga21129	match
gadi|Nga06577	match
gadi|Nga30916	no match
gadi|Nga31099	no match
gadi|Nga31098	no match
gadi|Nga00783	match
gadi|Nga31095	no match
gadi|Nga31094	no match
gadi|Nga31093	no match
gadi|Nga31092	match
gadi|Nga00785	no match
gadi|Nga05066.01	no match
gadi|Nga31024	no match
gadi|Nga21132	no match
gadi|Nga31025	no match
gadi|Nga30966	no match
gadi|Nga21026	no match
gadi|Nga07144	match
gadi|Nga04730.1	no match
gadi|Nga20820	match
gadi|Nga21194	no match
gadi|Nga21173.1	no match
gadi|Nga30678	no match
gadi|Nga20013.1	match
gadi|Nga04958	no match
gadi|Nga30674	no match
gadi|Nga30676	match
gadi|Nga30677	no match
gadi|Nga30670	no match
gadi|Nga30671	no match
gadi|Nga30488	no match
gadi|Nga30673	no match
gadi|Nga20472.1	match
gadi|Nga00255	no match
gadi|Nga00256	no match
gadi|Nga31101	match
gadi|Nga20764.1	no match
gadi|Nga04855.01	no match
gadi|Nga21010.1	no match
gadi|Nga21107.1	match
gadi|Nga05973	match
gadi|Nga05972	no match
gadi|Nga07149	no match
gadi|Nga00333	no match
gadi|Nga21288.1	no match
gadi|Nga06958	no match
gadi|Nga40069	no match
gadi|Nga06950	match
gadi|Nga06951	match
gadi|Nga06952	no match
gadi|Nga03040.01	no match
gadi|Nga20085	no match
gadi|Nga02277.01	no match
gadi|Nga06799	match
gadi|Nga06796	no match
gadi|Nga06792	match
gadi|Nga21165.1	no match
gadi|Nga04039	match
gadi|Nga04038	no match
gadi|Nga02897	no match
gadi|Nga02893	no match
gadi|Nga31038	no match
gadi|Nga20401.1	no match
gadi|Nga30130	no match
gadi|Nga30296	match
gadi|Nga20990	match
gadi|Nga30294	no match
gadi|Nga30295	no match
gadi|Nga30292	no match
gadi|Nga30293	no match
gadi|Nga04609.1	no match
gadi|Nga00021	match
gadi|Nga20465.1	no match
gadi|Nga31105	no match
gadi|Nga20992	no match
gadi|Nga30298	no match
gadi|Nga01204.01	no match
gadi|Nga30054	no match
gadi|Nga30185	no match
gadi|Nga30057	no match
gadi|Nga30050	match
gadi|Nga30051	match
gadi|Nga30052	no match
gadi|Nga30053	no match
gadi|Nga40120	match
gadi|Nga30058	no match
gadi|Nga01123	no match
gadi|Nga31104	no match
gadi|Nga01849.1	no match
gadi|Nga20851	match
gadi|Nga04783	match
gadi|Nga04782	no match
gadi|Nga04780	no match
gadi|Nga40083	match
gadi|Nga04932	no match
gadi|Nga04147	match
gadi|Nga20852	no match
gadi|Nga20220	no match
gadi|Nga01312	match
gadi|Nga04148	no match
gadi|Nga20854	match
gadi|Nga20400.1	no match
gadi|Nga00802	match
gadi|Nga06172	no match
gadi|Nga06173	no match
gadi|Nga06170	no match
gadi|Nga06171	no match
gadi|Nga06174	match
gadi|Nga01202.01	no match
gadi|Nga05148	no match
gadi|Nga05143	match
gadi|Nga40111	no match
gadi|Nga00843	match
gadi|Nga04497	no match
gadi|Nga04495	match
gadi|Nga20025	no match
gadi|Nga05782	no match
gadi|Nga05784	no match
gadi|Nga20026	match
gadi|Nga01260	match
gadi|Nga01265	match
gadi|Nga01264	match
gadi|Nga20027	match
gadi|Nga30704	no match
gadi|Nga21123	no match
gadi|Nga07180	no match
gadi|Nga30729	no match
gadi|Nga07311	no match
gadi|Nga07313	no match
gadi|Nga01440	no match
gadi|Nga07315	no match
gadi|Nga03818.01	no match
gadi|Nga30876	no match
gadi|Nga30877	no match
gadi|Nga30874	no match
gadi|Nga20470	match
gadi|Nga30872	no match
gadi|Nga30873	no match
gadi|Nga30870	no match
gadi|Nga30709	no match
gadi|Nga20288.1	match
gadi|Nga30735	no match
gadi|Nga06673	no match
gadi|Nga20978.1	match
gadi|Nga02065	no match
gadi|Nga02067	no match
gadi|Nga01047	no match
gadi|Nga01043	no match
gadi|Nga04561	no match
gadi|Nga20740	match
gadi|Nga04769	no match
gadi|Nga21128	no match
gadi|Nga21251.1	match
gadi|Nga21280	match
gadi|Nga04761	no match
gadi|Nga20536	match
gadi|Nga20537	no match
gadi|Nga20534	match
gadi|Nga20478	match
gadi|Nga20245	match
gadi|Nga00423	match
gadi|Nga20249	match
gadi|Nga07022	no match
gadi|Nga07220	no match
gadi|Nga02439.01	no match
gadi|Nga07229	no match
gadi|Nga30038	no match
gadi|Nga31153	no match
gadi|Nga06313	no match
gadi|Nga04622.1	no match
gadi|Nga03931	no match
gadi|Nga20964.1	no match
gadi|Nga03421	match
gadi|Nga06315	match
gadi|Nga20976.1	no match
gadi|Nga01685	match
gadi|Nga31097	match
gadi|Nga20408	no match
gadi|Nga02405	no match
gadi|Nga20402	no match
gadi|Nga20403	no match
gadi|Nga02409	match
gadi|Nga20407	match
gadi|Nga20405	match
gadi|Nga21207	no match
gadi|Nga21206	no match
gadi|Nga21205	no match
gadi|Nga02337	no match
gadi|Nga21202	match
gadi|Nga20335	match
gadi|Nga20336	no match
gadi|Nga20337	no match
gadi|Nga20330	match
gadi|Nga20332	no match
gadi|Nga21208	no match
gadi|Nga20622	match
gadi|Nga30459	no match
gadi|Nga20620	match
gadi|Nga20621	no match
gadi|Nga20626	match
gadi|Nga20627	no match
gadi|Nga30908	no match
gadi|Nga30909	no match
gadi|Nga30906	match
gadi|Nga30907	no match
gadi|Nga30452	no match
gadi|Nga30453	no match
gadi|Nga30454	match
gadi|Nga30903	no match
gadi|Nga00851.01	no match
gadi|Nga30457	no match
gadi|Nga03683	no match
gadi|Nga03682	no match
gadi|Nga03680	no match
gadi|Nga07134	no match
gadi|Nga07137	no match
gadi|Nga07139	no match
gadi|Nga06407	match
gadi|Nga03688	match
gadi|Nga02248	no match
gadi|Nga03335	match
gadi|Nga02536	no match
gadi|Nga05217	no match
gadi|Nga02531	match
gadi|Nga01869	match
gadi|Nga40080	no match
gadi|Nga05812	no match
gadi|Nga04819	no match
gadi|Nga04768.01	no match
gadi|Nga01861	no match
gadi|Nga06196	no match
gadi|Nga04811	match
gadi|Nga03114	no match
gadi|Nga21112	no match
gadi|Nga21111	match
gadi|Nga21110	match
gadi|Nga21117	no match
gadi|Nga21116	no match
gadi|Nga21115	match
gadi|Nga21114	match
gadi|Nga20756	no match
gadi|Nga20757	no match
gadi|Nga21119	no match
gadi|Nga21118	no match
gadi|Nga20752	match
gadi|Nga20753	match
gadi|Nga20750	no match
gadi|Nga31088	no match
gadi|Nga31089	match
gadi|Nga20689	no match
gadi|Nga00790	no match
gadi|Nga07048	no match
gadi|Nga07045	match
gadi|Nga07044	match
gadi|Nga31082	no match
gadi|Nga07046	no match
gadi|Nga07041	no match
gadi|Nga31085	no match
gadi|Nga31086	no match
gadi|Nga07042	no match
gadi|Nga21015	no match
gadi|Nga03758	no match
gadi|Nga03206	no match
gadi|Nga03205	no match
gadi|Nga03204	no match
gadi|Nga03203	no match
gadi|Nga03200	no match
gadi|Nga01577.01	no match
gadi|Nga20799.1	no match
gadi|Nga04890	match
gadi|Nga21012	match
gadi|Nga04969	no match
gadi|Nga20560	match
gadi|Nga05459	match
gadi|Nga30600	no match
gadi|Nga06892	no match
gadi|Nga06894	match
gadi|Nga30607	no match
gadi|Nga06896	no match
gadi|Nga00246	no match
gadi|Nga00247	no match
gadi|Nga30985	no match
gadi|Nga00248	no match
gadi|Nga02753	match
gadi|Nga05969	no match
gadi|Nga20473	no match
gadi|Nga01012	no match
gadi|Nga05961	no match
gadi|Nga05964	no match
gadi|Nga05965	no match
gadi|Nga05966	match
gadi|Nga00307	match
gadi|Nga01108.01	no match
gadi|Nga03845.01	no match
gadi|Nga03591.01	no match
gadi|Nga04361	match
gadi|Nga04360	no match
gadi|Nga30117	match
gadi|Nga04362	match
gadi|Nga30111	no match
gadi|Nga04364	match
gadi|Nga30113	no match
gadi|Nga04382	match
gadi|Nga06895.1	match
gadi|Nga30119	no match
gadi|Nga30118	no match
gadi|Nga30679	no match
gadi|Nga40101	no match
gadi|Nga02270	no match
gadi|Nga20987	match
gadi|Nga02887	match
gadi|Nga04029	match
gadi|Nga20983	no match
gadi|Nga20981	match
gadi|Nga02881	no match
gadi|Nga07054.1	match
gadi|Nga04026	no match
gadi|Nga02888	no match
gadi|Nga02274	no match
gadi|Nga05564	no match
gadi|Nga05565	no match
gadi|Nga05566	match
gadi|Nga05567	no match
gadi|Nga03487	no match
gadi|Nga05562	no match
gadi|Nga05563	no match
gadi|Nga00019	no match
gadi|Nga03486	no match
gadi|Nga05569	no match
gadi|Nga30021	no match
gadi|Nga30020	no match
gadi|Nga30023	no match
gadi|Nga30025	match
gadi|Nga30026	no match
gadi|Nga30029	no match
gadi|Nga30028	no match
gadi|Nga30496	no match
gadi|Nga20556	no match
gadi|Nga02276.01	no match
gadi|Nga21249	match
gadi|Nga40065	match
gadi|Nga30774	no match
gadi|Nga04838.1	no match
gadi|Nga30329	match
gadi|Nga02173	no match
gadi|Nga04793	no match
gadi|Nga04312.01	no match
gadi|Nga20766.1	match
gadi|Nga31170	no match
gadi|Nga02171	no match
gadi|Nga30654	match
gadi|Nga01301	match
gadi|Nga01302	match
gadi|Nga01303	no match
gadi|Nga30322	no match
gadi|Nga20174	match
gadi|Nga02518.01	no match
gadi|Nga30338	no match
gadi|Nga30335	no match
gadi|Nga30946	no match
gadi|Nga03700.01	match
gadi|Nga01198.01	no match
gadi|Nga04134.01	no match
gadi|Nga30330	no match
gadi|Nga30333	no match
gadi|Nga30332	no match
gadi|Nga20694.1	match
gadi|Nga30445	no match
gadi|Nga06142	match
gadi|Nga21124	no match
gadi|Nga06148	match
gadi|Nga04975.1	no match
gadi|Nga06280.01	no match
gadi|Nga05174	no match
gadi|Nga04488	no match
gadi|Nga05170	no match
gadi|Nga01578.01	no match
gadi|Nga04486	no match
gadi|Nga04487	no match
gadi|Nga04480	match
gadi|Nga04481	no match
gadi|Nga04482	no match
gadi|Nga04483	no match
gadi|Nga05771	match
gadi|Nga20382.1	no match
gadi|Nga20596.1	match
gadi|Nga01276	no match
gadi|Nga01271	no match
gadi|Nga20232	no match
gadi|Nga20969	no match
gadi|Nga20965	no match
gadi|Nga20967	match
gadi|Nga20961	no match
gadi|Nga20960	no match
gadi|Nga20963	match
gadi|Nga07309	match
gadi|Nga00908	no match
gadi|Nga07303	no match
gadi|Nga00906	match
gadi|Nga07306	no match
gadi|Nga00062.1	match
gadi|Nga20198	match
gadi|Nga30843	no match
gadi|Nga30842	no match
gadi|Nga30841	no match
gadi|Nga30840	no match
gadi|Nga30847	no match
gadi|Nga30846	no match
gadi|Nga30845	no match
gadi|Nga30844	no match
gadi|Nga30849	no match
gadi|Nga01514.01	no match
gadi|Nga21011.1	no match
gadi|Nga01800.01	no match
gadi|Nga06091	no match
gadi|Nga06093	no match
gadi|Nga04577	no match
gadi|Nga02653	no match
gadi|Nga05683	no match
gadi|Nga40036	no match
gadi|Nga04772	no match
gadi|Nga04770	no match
gadi|Nga04771	match
[truncated: 1,803 more rows]
