# Supplementary material for: Genome, Functional Gene Annotation, and Nuclear Transformation of the Heterokont Oleaginous Alga Nannochloropsis oceanica CCMP1779
Source: PLoS Genet. 2012 Nov 15;8(11):e1003064. doi: 10.1371/journal.pgen.1003064 (PMC3499364; doi:10.1371/journal.pgen.1003064)
Supplement: Table S24 — Protein domain search results for 6 different heterokonts. (XLSX) [file pgen.1003064.s037.xlsx]

## Sheet: Sheet1
protein_family	E. siliculosus	N. oceanica	P. tricornutum	P. ramorum	P. sojae	P. ultimum	T. pseudonana
total genes with domain	9654	6591	6558	10292	11362	9534	7295
total gene number	16582	12012	10025	15743	19027	15323	11776
IPR001440,IPR008978,IPR011990,IPR019734	0	0	0	1	1	0	0
IPR014825	0	0	0	0	0	1	0
IPR001452,IPR001680,IPR011046,IPR011511,IPR015943,IPR019781	1	0	0	0	0	0	0
IPR001214,IPR007728	1	0	0	0	0	0	0
IPR003611	0	0	0	0	0	0	1
IPR009723,IPR012590	1	0	0	1	1	1	1
IPR019495	1	1	1	1	1	1	1
IPR008851,IPR011039	0	0	0	1	1	1	0
IPR001048,IPR002912	0	0	1	0	0	0	0
IPR000209,IPR008979,IPR015500	9	4	0	1	1	2	4
IPR008238,IPR020822	1	1	1	0	0	0	1
IPR001305,IPR001623,IPR002939,IPR008971,IPR011701,IPR015609,IPR016196	0	0	0	0	1	0	0
IPR013027,IPR016040	1	1	1	0	0	0	0
IPR013785	0	3	0	0	3	2	0
IPR019370	1	0	1	1	1	1	1
IPR001375,IPR004106,IPR011659	0	0	0	0	0	1	0
IPR000745,IPR001054	0	0	1	0	0	0	0
IPR020636,IPR020639	0	0	0	0	0	1	0
IPR006094,IPR007173,IPR016166,IPR016168	0	1	0	1	1	1	0
IPR003613,IPR019474	2	1	0	0	1	1	1
IPR000722,IPR003140,IPR006592,IPR007066,IPR007073,IPR007075,IPR007080,IPR007081,IPR007083	0	0	0	0	0	0	1
IPR013930	0	1	0	0	0	0	0
IPR002833	2	2	1	0	0	1	0
IPR000772,IPR008997	0	0	1	3	4	2	0
IPR001849,IPR002290,IPR011009,IPR011993,IPR017442,IPR020635,IPR020636,IPR020642	0	0	0	0	1	0	0
IPR001394,IPR006615,IPR008250,PF12409	0	1	0	0	0	0	0
IPR003421,IPR008927,IPR011128,IPR016040	0	1	0	1	1	1	0
IPR002634	3	4	4	1	1	3	3
IPR002110,IPR020683,IPR022364	0	0	0	0	0	1	0
IPR001623,IPR015609	22	23	31	18	20	18	35
IPR002658	2	2	2	0	0	0	2
IPR002728	2	2	1	1	1	1	1
IPR001606,IPR003349	0	0	0	0	0	1	0
IPR000649,IPR002575,IPR011009	0	1	1	0	0	0	0
IPR011011,IPR020683	0	0	0	0	0	1	0
IPR000794,IPR004568,IPR008278,IPR014030,IPR014031,IPR016038,IPR016039	0	0	0	0	1	0	0
IPR000504,IPR002130,IPR012677,IPR015891	1	1	1	1	1	1	1
IPR001849,IPR009543,IPR011993	0	0	0	0	1	0	0
IPR004217	4	4	3	2	1	4	4
IPR001202,IPR002110,IPR004127,IPR009053,IPR020683	0	0	0	1	0	0	0
IPR005379	0	1	0	0	0	0	0
IPR017136	0	0	2	0	0	0	1
IPR001227,IPR002539,IPR004568,IPR008278,IPR014031,IPR014043,IPR016035,IPR016038,IPR016039,IPR020801	0	0	0	1	0	0	0
IPR004294	5	5	5	0	0	0	5
IPR004181	1	0	1	0	0	0	1
IPR001023	1	0	2	0	0	0	0
IPR019148	1	1	1	0	0	1	1
IPR002085,IPR011032,IPR020843	0	1	1	0	0	0	1
IPR000225,IPR011989,IPR016024,IPR019538	0	0	0	1	1	1	0
IPR000595,IPR012337,IPR014710,IPR018490	0	0	0	0	1	0	0
IPR010376	1	0	0	0	0	0	0
IPR000235,IPR005716	1	1	1	1	1	1	1
IPR001680,IPR011046,IPR015943,IPR019781,IPR022052	2	2	1	3	3	2	2
IPR003961,IPR008957,IPR011658,IPR013783,IPR014756,IPR017868,PF07691	0	0	0	0	0	1	0
IPR000878	0	1	0	0	0	0	0
IPR006084,IPR006086,IPR020045	0	0	0	0	0	0	1
IPR006091,IPR009100,IPR012258	0	0	0	1	0	1	0
IPR000269,IPR015798	0	3	1	0	2	0	0
IPR001830,IPR003337	3	1	2	4	3	6	3
IPR002882	0	0	0	0	0	1	1
IPR000253,IPR000504,IPR008984,IPR012677,IPR012816	1	0	0	0	0	0	0
IPR002314,IPR004154,IPR018160	0	1	1	1	2	1	1
IPR003953,IPR015939	0	0	0	1	0	1	0
IPR000571,IPR012476	0	0	1	0	0	0	1
IPR008269,IPR020568	0	3	0	0	0	0	0
IPR003392,PF12349	1	0	0	0	0	0	0
IPR006140,IPR016040	2	2	3	7	8	1	3
IPR004098	0	1	1	0	0	0	1
IPR000727	3	0	4	7	3	4	3
IPR002058,IPR002934,IPR003131,IPR011333	0	0	0	0	0	0	1
IPR000440	0	0	0	0	1	0	0
IPR021067	3	5	5	6	6	3	7
IPR013970,IPR016027	0	1	1	0	0	0	0
IPR000217,IPR002967,IPR003008,IPR008280,IPR019746	1	0	0	1	0	0	0
IPR000683	0	0	0	0	0	0	3
IPR003607,IPR004095,IPR006674,IPR007685,IPR012675,IPR012676	0	0	0	0	0	0	1
IPR000286,IPR001471,IPR001965,IPR011011,IPR016177,IPR019787	0	0	0	0	1	0	0
IPR003034,IPR006645	0	0	0	0	0	0	1
IPR006218,IPR006269,IPR013785	0	0	0	1	1	1	0
IPR001757,IPR004014,IPR005834,IPR006534,IPR008250	0	1	2	2	4	1	1
IPR000403,IPR011009,IPR011011,IPR015433	0	0	0	0	0	1	0
IPR002646	2	2	2	2	2	2	2
IPR001683,IPR007603	0	0	0	1	0	0	0
IPR010569	2	2	1	0	2	4	0
IPR000511,IPR001752	0	0	0	0	1	0	0
IPR000342,IPR011992,IPR016137	1	0	0	0	0	0	0
IPR000306,IPR000591,IPR011011	0	0	0	0	1	0	0
IPR001680,IPR011044,IPR015943,IPR019781	0	1	0	0	0	0	0
IPR004179	0	0	0	0	0	1	0
IPR000999,IPR001159	0	0	0	0	1	0	0
IPR003439,IPR003593,IPR008180	0	0	0	1	0	0	0
IPR002198,IPR016024,IPR016040,IPR019442	0	0	0	1	0	0	0
IPR013959	0	0	0	0	0	1	0
IPR001189,IPR019832	0	1	0	0	0	0	0
IPR010719	1	0	1	0	0	0	1
IPR000156,IPR011993	2	2	2	2	3	3	2
IPR005345	1	1	1	1	1	1	1
IPR006094,IPR016166,IPR016167	1	0	0	0	0	0	0
IPR011008,IPR021708	0	0	1	0	0	0	0
IPR007728	1	0	0	0	0	0	0
IPR000644,IPR001609	0	1	0	0	0	0	0
IPR013632	4	3	1	1	1	3	0
IPR001012,IPR006577,IPR009060,IPR012336	1	0	0	0	0	0	0
IPR003877,IPR011545,IPR014001,IPR018355	1	0	0	0	0	0	0
IPR002917,IPR006169,IPR014100	1	2	2	1	1	1	2
IPR006849,IPR011046	0	0	0	0	0	1	0
IPR001849,IPR008973,IPR009543,IPR011993	0	0	0	0	0	1	0
IPR022163	1	1	0	0	0	0	0
IPR001373,IPR011991,IPR014786,IPR016158	0	0	1	0	0	0	1
IPR000582,IPR001478,IPR009771,IPR011046,IPR014352	0	0	0	1	1	1	0
IPR011032	0	0	0	1	1	2	0
IPR021999	0	1	0	1	0	1	0
IPR008676,IPR022364,PF11717	1	1	0	0	0	0	0
IPR000172,IPR001683,IPR007867	0	0	0	0	1	0	0
IPR010402	4	3	3	5	8	8	3
IPR001240,IPR011060,IPR013785	0	0	1	0	0	1	1
IPR002641,IPR016035	6	3	4	3	3	0	5
IPR001373,IPR014786,IPR016158	1	0	0	1	1	1	0
IPR018655	0	0	0	0	0	0	1
IPR001739,IPR016177	0	0	1	0	0	0	3
IPR011893,IPR019389	1	1	1	1	1	1	1
IPR004589,IPR011545	0	0	0	0	1	1	0
IPR004119,IPR011009	0	0	0	0	0	0	1
IPR001087	1	0	0	0	0	0	0
IPR000445,IPR004579,IPR010994	0	0	0	1	1	1	0
IPR004875,IPR004906	0	0	0	0	1	1	0
IPR004276	0	0	0	0	3	0	0
IPR013962	0	0	0	0	1	1	0
IPR001787	1	1	1	1	1	1	1
IPR001807,IPR002110,IPR011333,IPR013069,IPR014743,IPR020683	0	0	1	0	0	0	0
IPR001810,IPR011046,IPR015943,IPR022364	1	0	0	0	0	0	0
IPR002423,IPR012715	1	1	1	1	1	1	1
IPR002917	13	8	8	6	5	5	9
IPR000627,IPR015889	0	0	0	11	7	6	0
IPR001841,IPR018957,IPR020683	0	0	0	0	2	0	0
IPR000330,IPR000910,IPR001650,IPR009057,IPR009071,IPR014001,IPR015195	1	0	0	0	0	0	0
IPR001876,IPR006816	0	0	0	0	1	1	0
IPR019367	1	1	0	0	0	1	0
IPR000542,IPR001506,IPR006026	0	0	0	0	1	0	0
IPR009374,IPR011991,IPR016020,IPR016024,IPR019280	1	0	0	0	0	1	0
IPR013148	0	0	0	0	0	1	0
IPR011012,IPR015604,PF01217	1	1	1	0	2	1	0
PF11717	1	0	0	0	0	1	0
IPR002782	0	0	0	1	0	2	0
IPR022099,IPR022105	2	0	0	1	0	0	0
IPR005574,IPR010997	0	0	0	0	0	1	0
IPR003195,IPR009072	2	1	0	1	1	2	0
PF10342	11	0	0	0	1	1	0
IPR007502	0	0	0	0	0	0	1
IPR008828	0	0	0	1	1	1	0
IPR001482,IPR004273,IPR013602	0	0	0	0	1	0	0
IPR019152	1	0	1	1	0	0	0
IPR006204,IPR014721,IPR020568	0	0	0	0	0	0	1
IPR004240	6	5	8	3	3	3	6
IPR003685	0	0	0	0	0	0	1
IPR013219	0	1	1	0	0	1	0
IPR001680,IPR002048,IPR002999,IPR011009,IPR011046,IPR011992,IPR015943,IPR018997,IPR019781	1	0	0	0	0	0	0
IPR013721,IPR016024	1	0	0	1	1	1	0
IPR013261	1	1	1	0	0	1	1
IPR002099,IPR003594,IPR013507,IPR014721,IPR014790,IPR015434,IPR020568	1	0	0	1	1	1	1
IPR000504,IPR004938,IPR006598,IPR012677	0	0	0	0	0	0	1
IPR005117,IPR006067	3	2	2	0	0	0	2
IPR014955	1	0	1	0	0	0	2
IPR001680,IPR011046,IPR015943,IPR019781	98	52	47	81	79	97	52
IPR007514	0	0	0	0	0	1	0
IPR001054,IPR001849,IPR011993	0	0	0	1	0	0	0
IPR004010	5	0	0	0	0	0	0
IPR001245,IPR002290,IPR006567,IPR010513,IPR011009	0	0	1	0	0	0	0
IPR019263	1	2	0	1	1	1	0
IPR013926	1	1	0	1	0	1	0
IPR002553,IPR003164,IPR008152,IPR009028,IPR011989,IPR013038,IPR013041,IPR015873,IPR016024	0	1	1	0	0	0	2
IPR001206,IPR011992	0	0	0	0	1	0	0
IPR000504,IPR011400,IPR012677,IPR013979	0	1	0	0	0	0	0
IPR007269	2	1	2	2	1	1	2
PF11976	2	3	2	1	1	1	3
IPR001672	3	2	4	1	1	1	4
IPR000304,IPR004455	1	2	3	1	2	3	2
IPR010614	1	0	0	0	0	0	0
IPR000008,IPR008973,IPR011237,IPR011249,IPR011765	0	0	0	1	0	0	0
IPR006710,IPR011992	0	0	0	0	0	1	0
IPR009003,IPR015724	0	0	0	0	0	0	1
IPR000269,IPR015798,IPR015801,IPR015802,IPR016182	1	0	0	0	1	0	0
IPR000172,IPR000177,IPR003014,IPR007867,IPR013078	0	0	0	1	0	0	0
IPR000477,IPR001584,IPR012337,IPR013103	0	0	0	1	0	0	0
IPR017938	1	0	0	0	0	0	0
IPR000774,IPR001179	2	0	3	0	0	0	2
IPR015672,IPR022535,PF12430	1	0	0	1	1	1	0
IPR001660,IPR001932,IPR010993,IPR013761,IPR014045,IPR015655,IPR021129	1	0	0	0	0	0	0
IPR001005,IPR007527,IPR009057,IPR012287,IPR014778,IPR015495,IPR018289	0	0	0	1	0	0	0
IPR010290,IPR016196	0	0	1	0	0	0	1
IPR000225,IPR002290,IPR011009,IPR011989,IPR016024,IPR017442,IPR020635	1	0	0	0	0	0	0
IPR019137	2	0	0	1	1	1	0
IPR003594,IPR003617,IPR010990,IPR017923,IPR018955	1	0	0	0	0	0	0
IPR008254	0	1	3	0	0	0	2
IPR001480,IPR005115,IPR007866	0	1	0	0	0	0	0
IPR000326	7	3	2	6	7	4	3
IPR001650,IPR003593,IPR007502,IPR011545,IPR011709,IPR014001	0	0	0	0	1	0	0
IPR000061,IPR001568	0	0	0	0	1	0	0
IPR002198,IPR008030,IPR016040	0	0	0	0	1	0	0
IPR001680,IPR001810,IPR011046,IPR015943,IPR019781	0	0	0	1	0	0	0
IPR008978,IPR013638,IPR017447	0	0	0	0	0	0	1
IPR008902,IPR013737	0	0	0	0	0	0	3
IPR001440,IPR006652,IPR011043,IPR011990,IPR013111,IPR013525,IPR015915	0	0	0	0	1	0	0
IPR000433	0	1	1	5	3	4	1
IPR000595,IPR013621,IPR014710,IPR018490	0	0	0	0	0	1	0
IPR000860,IPR022417,IPR022418	1	1	1	1	1	2	1
IPR003618	1	3	0	0	0	1	0
IPR007240,IPR019460	0	0	1	1	0	1	0
IPR000577,IPR004906,IPR006600,IPR006695,IPR009057,IPR012287	0	0	0	0	1	0	0
IPR018609	1	1	0	1	1	1	1
IPR001440,IPR011990,PF07721	1	0	0	0	0	0	0
IPR002804	0	1	0	0	0	0	1
IPR000195,IPR001478,IPR003409,IPR003961,IPR008957	0	0	0	1	0	0	0
IPR001790	2	2	3	2	1	1	2
IPR001158	0	0	1	0	1	1	0
IPR000477,IPR000953,IPR001584,IPR002156,IPR012337,IPR015416,IPR016197	0	0	0	1	0	0	0
IPR003333,IPR013705	0	1	0	0	0	0	0
IPR005135,IPR012337	0	0	0	0	0	0	1
IPR003035	8	0	0	16	15	15	0
IPR005645	1	0	3	10	7	11	3
IPR011616	2	1	4	6	3	7	6
IPR001452,IPR002129,IPR015421,IPR015422,IPR015424	0	0	0	1	1	0	0
IPR000008,IPR002219,IPR008973	0	0	0	1	1	1	0
IPR006153,IPR018407,IPR018422	1	1	1	1	0	0	1
IPR004561,IPR005801,IPR015890	0	0	0	0	0	0	1
IPR001185,IPR002645,IPR011547	0	0	0	0	1	0	0
IPR002931,IPR004583,IPR018325,IPR018326,IPR018327,IPR018328	1	0	0	0	0	0	0
IPR001876,IPR005629,IPR006816,IPR008985,IPR013320	0	0	0	1	0	0	0
IPR007010,IPR007012,IPR011068,IPR013602	0	0	0	1	0	0	0
IPR004141	2	0	0	0	0	0	0
PF05458	1	0	0	0	0	1	0
IPR002717,IPR011991,IPR016181	0	0	1	0	0	0	1
IPR001509,IPR005886	0	0	0	0	0	0	1
IPR006476	1	0	0	1	1	1	0
IPR000330,IPR001650,IPR001841,IPR014001,IPR018957	0	0	0	2	1	0	0
IPR000595,IPR002290,IPR011009,IPR014710,IPR017442,IPR018490,IPR020635,IPR020636	1	0	0	0	0	0	0
IPR000306,IPR003018,IPR011011,IPR012308,IPR012309,IPR012310,IPR012340	0	0	0	1	1	0	0
IPR015940	1	0	0	0	0	0	0
IPR003128,IPR007122,IPR007123	1	0	0	1	1	1	0
IPR007758	1	0	1	2	1	1	1
IPR007863,IPR011237,IPR011249	1	3	0	0	1	0	0
IPR010703	1	1	0	1	1	1	1
IPR001126,IPR017961,PF11799	1	2	1	0	1	1	0
IPR002917,IPR009019,IPR015946	1	0	1	0	1	0	1
IPR003034,IPR010979,IPR012319,IPR015886	0	1	0	0	0	0	0
IPR004273,IPR011704,IPR013602	5	1	0	4	2	5	0
IPR001663,IPR017941	0	1	0	0	0	0	0
IPR001952,IPR017849,IPR017850	1	0	1	2	1	2	1
IPR006680,IPR014311	0	1	1	2	2	1	0
IPR004113,IPR006094,IPR016164,IPR016166,IPR016168	0	0	1	1	1	1	2
IPR002048,IPR002872,IPR015659	0	0	1	0	0	0	0
IPR002048,IPR003590,IPR011992	0	0	0	2	0	1	0
IPR001752,IPR005109	0	0	0	0	1	0	0
IPR005129	2	1	1	1	0	1	1
IPR001433,IPR008333,IPR015701,IPR017938	1	0	0	0	0	0	1
IPR008881	1	0	2	0	0	0	1
IPR000403,IPR003152,IPR011009	1	1	1	1	1	1	0
IPR000648	0	0	0	1	0	1	0
IPR000306,IPR001245,IPR002110,IPR002290,IPR011009,IPR020635,IPR020683	0	0	0	0	1	0	0
IPR000938,IPR012945	0	0	0	1	1	1	0
IPR007705,PF12352	2	2	1	1	1	3	0
IPR010488,IPR013525	0	0	0	0	0	1	0
IPR000866,IPR012335,IPR012336,IPR013766	0	0	1	0	0	0	0
IPR004313,IPR005797,IPR011051,IPR014710,IPR016174	0	1	0	0	0	0	0
IPR002761,IPR014729	1	3	1	0	0	0	1
IPR005025	1	1	3	10	7	9	2
IPR002559	0	0	0	0	1	0	0
IPR008854	2	1	1	0	0	0	2
IPR013216,IPR015865	1	0	0	0	0	0	0
IPR003137,IPR007365,IPR007484	1	1	0	8	5	6	0
IPR006887	1	1	0	1	1	1	1
IPR011547,IPR017850	0	0	0	0	1	0	0
IPR001245,IPR002290,IPR011009,IPR017442,IPR020635,IPR020685	0	0	0	0	1	0	0
IPR001114	1	2	1	2	1	0	1
IPR001487,IPR001965,IPR002857,IPR003888,IPR011011,IPR019787	1	0	0	0	0	0	0
IPR015003	0	0	0	0	0	1	0
IPR001060,IPR004182	0	0	0	1	0	1	0
IPR014774,IPR018627	0	0	0	2	0	0	0
IPR020526	1	0	0	0	0	0	0
IPR019349	1	1	1	1	1	1	1
IPR001849,IPR011993,IPR012862	0	0	0	0	0	1	0
IPR000640,IPR000795,IPR005517,IPR009000,IPR009022,IPR020568	1	1	1	0	0	1	1
IPR003425	2	2	2	0	0	0	2
IPR013528,IPR013746,IPR016039	1	0	1	0	1	0	0
IPR000782	2	2	8	0	0	0	4
IPR005101,IPR006050,IPR008148	0	0	0	1	0	1	0
IPR007632,IPR020683	0	0	0	0	1	1	0
IPR002934	2	1	1	0	0	0	0
IPR001670,IPR003779	0	1	0	0	0	0	0
IPR011989	1	0	0	0	0	0	0
IPR001451,IPR005835,IPR011004	0	0	0	1	1	0	0
IPR007808	1	1	1	0	0	1	1
IPR001375,IPR013094	1	0	0	0	0	0	0
IPR008929	0	0	7	0	1	1	0
IPR019538	1	1	0	0	0	0	1
IPR018490	1	0	1	2	1	1	2
IPR001849,IPR011993	12	6	7	35	38	44	5
IPR009003,IPR013753	1	0	0	0	0	0	0
IPR000999	1	0	2	1	3	3	1
IPR007866	2	0	0	0	0	0	0
IPR002198	1	2	0	1	1	4	1
IPR000571,IPR019496,IPR022755	0	0	0	0	0	1	0
IPR002559,IPR012337	2	0	0	0	0	0	0
IPR001841,IPR002867,IPR018957	0	1	0	0	0	0	0
IPR013098,IPR013783	0	0	0	1	0	0	0
IPR005162,IPR021109	0	0	0	3	6	0	0
IPR001387,IPR010982,IPR013729	1	1	0	1	1	1	1
IPR004342	2	2	4	1	0	1	3
IPR003034,IPR019345	0	1	0	0	0	0	0
IPR006594,IPR007718	1	0	0	0	0	0	0
IPR006571,IPR008957,PF07534	0	0	0	0	0	0	1
IPR001841,IPR011046,IPR015943,IPR018957	1	0	0	0	0	0	0
IPR002054,IPR010996	0	1	0	0	0	0	0
IPR000864	1	1	1	0	0	0	0
IPR003416	1	1	1	0	0	0	4
IPR011049	0	0	1	0	0	0	2
IPR016024,PF12460	1	1	0	0	0	0	0
IPR003689,IPR011704	0	0	0	0	0	0	1
IPR002482,IPR011046,IPR015943,IPR018392,IPR019781	0	0	0	0	0	1	0
IPR008983	0	0	0	0	1	0	0
IPR010530,IPR019550	0	1	0	4	2	3	0
IPR000127,IPR009036	1	0	0	0	0	1	0
IPR000523,IPR003593	0	0	0	0	0	0	1
IPR001487,IPR001965,IPR011011	1	2	1	0	0	0	1
IPR010987,IPR012335,IPR012336	2	2	1	0	0	1	2
IPR020810	0	0	0	1	2	0	0
IPR006434,PF05822	3	0	0	2	3	2	0
IPR001580,IPR008985,IPR009033,IPR009169,IPR013320	1	0	1	2	1	0	1
IPR002848,IPR016069	1	0	1	1	1	0	1
IPR000490,IPR017853	0	0	0	6	7	1	0
IPR002529,IPR004045,IPR004046,IPR004240,IPR010987,IPR011234,IPR012335,IPR012336,IPR015377	0	1	0	0	0	0	0
IPR008728	0	1	1	1	1	1	2
IPR012476	1	0	0	1	1	1	0
IPR008454,IPR008969	0	0	0	0	0	0	1
IPR006861	0	1	2	1	2	2	1
IPR000537	5	4	6	1	2	1	5
IPR000048,IPR000408,IPR001202,IPR009091	0	0	0	0	0	1	0
IPR009654	0	0	0	0	0	0	1
IPR001680,IPR004106,IPR011046,IPR015943,IPR019781	2	0	0	0	1	0	0
IPR005821,IPR014710,IPR018490	0	0	0	1	2	0	0
IPR000953	0	0	0	1	0	0	0
IPR005804,IPR021863	1	0	0	0	0	0	0
IPR000606,IPR003593,IPR007807,IPR010994	0	1	0	0	0	0	0
IPR001288,IPR019814,IPR019815	1	2	2	1	1	1	1
IPR004457	1	1	1	1	1	0	1
IPR001283,IPR014044	2	0	0	3	2	6	20
IPR001849,IPR008162,IPR011992,IPR011993	0	0	0	1	1	0	0
IPR006121,IPR007274	0	0	0	1	2	1	0
IPR000477,IPR001584,IPR012337,IPR013242,IPR021109	0	0	0	0	7	0	0
IPR016181	5	2	5	1	3	0	3
IPR002553,IPR009028,IPR011989,IPR016024	1	0	0	0	0	0	0
IPR000348	4	3	6	2	3	3	5
IPR000403,IPR001849,IPR011009,IPR011993,IPR015433	0	1	0	1	1	0	0
IPR001876,IPR002130,IPR015891	1	0	0	0	0	0	0
IPR003094	1	0	0	0	0	0	0
IPR000048,IPR001715,IPR016146,PF11971	0	0	0	0	0	1	0
IPR000800,IPR011050	1	0	0	0	0	0	0
IPR002035,IPR010734	0	0	0	3	2	3	0
IPR011146,PF11969	0	1	0	0	0	0	0
IPR004136,IPR016035	0	0	0	1	0	0	0
IPR009906	0	1	1	0	0	0	1
IPR001854,IPR006096,IPR010729,IPR016040	0	0	0	0	2	0	0
IPR006844	0	1	0	0	0	0	0
IPR013970	0	1	0	0	0	1	1
IPR003094,IPR013078	1	0	0	0	0	0	0
IPR004160,IPR004161,IPR004541,IPR009000,IPR009001	0	0	0	0	0	1	0
IPR000306,IPR005843,IPR005844,IPR005845,IPR005846,IPR007461,IPR011011,IPR016055	0	0	0	1	0	0	0
IPR003929,IPR005821	1	0	0	0	0	0	0
IPR000212,IPR003593,IPR007807,IPR014001	0	0	1	0	0	0	0
IPR002999,IPR006021,IPR008191,IPR016071	1	1	1	1	1	1	1
IPR007889	1	0	0	3	3	5	0
IPR000315,IPR000504,IPR000571,IPR001374,IPR012677	0	0	0	0	1	0	0
PF05536	0	2	0	0	0	0	0
IPR018960	1	1	1	0	0	0	0
IPR021121	0	1	0	0	0	0	0
IPR001373,IPR011991,IPR016158,IPR019559	0	2	0	0	0	0	1
IPR003409,IPR011992	1	0	0	0	0	0	0
IPR002719,IPR002720,IPR011028,IPR013763,PF11934	0	0	0	0	0	1	0
IPR000289,IPR003593,IPR003959,IPR006594,IPR012340,IPR016027	0	0	0	0	1	0	0
IPR001645,IPR004101,IPR004839,IPR013221,IPR015421,IPR015424	0	0	0	0	0	0	1
IPR005344,IPR011990,IPR013105	0	1	0	0	0	0	0
IPR011704,IPR013594,IPR013602	0	0	0	2	2	2	0
IPR001650,IPR004589,IPR010666,IPR011545,IPR014001	0	0	0	1	1	0	0
IPR007238,IPR020094,IPR020095,IPR020097,IPR020103	0	0	0	0	0	1	0
IPR007304	1	1	1	1	1	1	1
IPR000591	0	1	0	0	0	3	0
IPR010490	2	1	1	0	0	1	1
IPR018790	7	1	7	0	0	0	3
IPR006638,IPR007197,IPR010723	1	0	1	0	0	0	1
IPR003382	1	1	1	1	2	1	1
IPR000873,IPR002198,IPR006163,IPR009081,IPR013120,IPR016040	0	0	1	0	0	0	1
IPR007146	1	0	0	1	1	1	1
IPR001155,IPR013785	2	0	1	28	51	29	0
IPR009577	1	2	1	0	0	0	1
IPR013601,IPR016038,IPR016039	0	1	0	0	0	0	0
IPR003256,IPR008991	1	0	1	0	0	0	1
IPR001098,IPR002562,IPR012337	0	0	1	1	0	1	1
IPR003689,IPR008972,IPR011707	0	0	0	0	0	1	0
IPR000326,IPR016118	0	0	1	1	1	1	0
IPR000197,IPR000433,IPR001487,IPR011011,IPR013178	0	0	2	0	0	0	1
IPR006102,IPR006103,IPR008979,IPR013781,IPR013812,IPR017853	0	0	1	0	0	0	0
IPR000971,IPR009050,IPR012292	2	1	1	0	0	2	1
IPR008985,IPR013320	4	0	0	1	1	1	0
IPR001031,IPR012223	2	3	0	0	0	0	0
IPR001298,IPR013783,IPR014756,IPR017868	0	0	0	0	0	0	1
IPR000253,IPR001841,IPR008984,IPR018957	1	0	0	0	1	1	0
IPR005828,IPR011701,IPR016196	0	1	0	0	1	0	0
IPR004843,IPR007884	0	0	0	0	0	1	0
IPR018481	1	1	1	1	1	1	1
IPR003742	1	1	1	0	0	0	0
IPR001040	4	3	3	4	4	4	4
IPR013180	0	0	1	0	0	0	1
IPR002035,IPR002369	1	0	0	0	0	0	0
IPR009249	3	2	3	0	0	0	2
IPR007185	1	2	2	1	2	1	2
IPR012255,IPR014729,IPR014730	1	1	1	1	1	1	1
IPR002350,IPR003131,IPR011333	0	0	0	1	0	0	0
IPR001478,IPR008973,IPR011046,IPR022033	0	0	0	0	0	1	0
IPR021298	1	1	0	1	1	1	1
IPR000197,IPR001487,IPR001965,IPR013178	0	0	0	0	1	0	0
IPR007747	0	0	0	0	0	0	1
IPR012890,PF07842	1	1	0	0	0	1	0
IPR000794,IPR011032,IPR013149,IPR013154,IPR016040,IPR020807,IPR020843	0	1	0	0	0	0	0
IPR002554	3	2	1	4	4	4	1
IPR021302	0	0	2	0	0	0	0
IPR016024,IPR021841	0	0	1	0	0	0	1
IPR000595,IPR005821,IPR013099,IPR014710,IPR018490	1	0	0	0	0	2	0
IPR003439,IPR003593,IPR010929,IPR013525	1	0	0	18	11	12	0
IPR000991,IPR017456	2	1	1	1	1	1	2
IPR002136,IPR013005	0	0	0	0	0	0	1
IPR006121	2	1	0	1	0	2	1
IPR000595,IPR006139,IPR006140,IPR014710,IPR016040,IPR018490	1	0	0	0	0	0	0
IPR000330,IPR001650,IPR006562,IPR013999,IPR014001	1	1	0	1	0	0	0
IPR000014	1	0	1	0	0	0	1
IPR011679	0	0	0	0	0	0	1
IPR003890,IPR016021,IPR016024	1	0	0	1	1	1	2
IPR007808,IPR008688	0	0	0	1	1	0	0
IPR001388,IPR001395,IPR011012	0	0	0	0	1	0	0
IPR013525	1	8	1	12	17	9	1
IPR001030,IPR015928,IPR015929,IPR015930,IPR015931,IPR015932,IPR015933,IPR015937	0	0	1	0	0	0	1
IPR005120,IPR012677	0	0	0	1	0	1	0
IPR000569,IPR002290,IPR011009,IPR017442,IPR020635	1	0	0	0	0	0	0
IPR002048,IPR002290,IPR011009,IPR011992,IPR017442,IPR018248,IPR020636,IPR020642	0	0	1	0	0	0	0
IPR000210,IPR006652,IPR011043,IPR011333,IPR011705,IPR013069,IPR015915	0	0	0	0	1	0	0
IPR010987,IPR014038,IPR014717	0	1	0	0	0	0	0
IPR000626,IPR003103	0	0	0	0	0	0	1
IPR006091,IPR009100,IPR012258,IPR013786	1	0	0	0	0	0	0
IPR006838	0	1	0	1	1	1	1
IPR001849,IPR011009,IPR013860,IPR017442,IPR020636	0	0	0	0	0	1	0
IPR006166,IPR011335	1	0	0	0	0	0	0
IPR002156	0	0	0	0	0	2	0
IPR010488	1	1	3	1	1	2	2
IPR005821,IPR013959	0	0	0	1	1	0	0
IPR008710	1	1	1	1	1	1	1
IPR002934,IPR007010,IPR007012,IPR011068,IPR020683	0	1	0	0	0	0	0
IPR002909	0	0	0	0	1	0	0
IPR001164,IPR002110,IPR020683	0	1	0	0	0	0	0
IPR000330,IPR001525,IPR014001	0	0	0	0	0	0	1
IPR004125,IPR004780	0	0	0	0	0	1	0
IPR000477,IPR000953,IPR001214,IPR005162,IPR012337,IPR016197	0	0	0	0	1	0	0
IPR000315,IPR018553	2	1	0	0	2	0	0
IPR013702,IPR019494	0	1	0	0	0	0	0
IPR001680,IPR007319,IPR011044,IPR011046,IPR015943,IPR019781	1	1	0	1	1	1	0
IPR004000,IPR015623	1	0	0	2	1	2	0
IPR004875,IPR004906,IPR009057	0	0	0	1	2	0	0
IPR001846	2	0	0	0	0	0	0
IPR007275	1	2	0	1	1	1	0
IPR012945	3	1	2	1	1	1	3
IPR016024,IPR019410	0	0	0	1	0	0	0
IPR001208,IPR003593,IPR012340,IPR016027	3	2	1	1	2	2	2
IPR014917	0	0	0	0	0	0	1
IPR013969	1	1	1	1	1	1	1
IPR009357	0	0	0	3	1	1	0
IPR006134,IPR012337,IPR022762	0	0	0	0	0	0	1
IPR000910,IPR006939,IPR009071,IPR010982	0	0	0	1	0	0	0
IPR002905	3	1	1	1	1	1	1
IPR000306,IPR007461,IPR011011	3	1	0	2	3	4	1
IPR001339	0	0	0	1	2	2	1
IPR020532	1	1	1	0	0	0	1
IPR000195,IPR000408,IPR001683,IPR009091	0	0	0	1	1	1	0
IPR002583	0	0	0	0	0	0	1
IPR001179,IPR018169	0	0	0	0	1	0	0
IPR000092,IPR008949	1	1	1	1	1	1	1
IPR006096,IPR006097,IPR016040	0	0	0	0	0	0	1
IPR000583,IPR005854	0	0	1	0	0	0	0
IPR010987,IPR014038,IPR014717,IPR018940	0	0	0	1	1	0	0
IPR000890,IPR004372	0	0	1	1	1	1	0
IPR004582,PF03215	1	2	1	0	1	1	0
IPR000210,IPR006652,IPR011043,IPR011333,IPR011498,IPR013069,IPR015915	2	0	2	0	1	2	3
IPR002290,IPR011009,IPR017442,IPR020067	0	0	0	0	0	0	1
IPR000642,IPR003593,IPR003959,IPR011546	0	1	0	1	1	1	1
IPR002763	0	1	0	0	0	0	1
IPR002305,IPR014729,IPR015624	1	1	1	0	0	1	1
IPR008963,IPR015914,IPR018946	0	0	0	1	2	0	0
IPR003128,IPR007122	1	0	1	0	0	0	0
IPR006912	3	0	0	4	6	0	0
IPR000623	1	1	1	0	0	0	1
IPR001901,IPR008158	1	0	1	0	0	1	1
IPR006084,IPR006085,IPR006086	0	1	1	1	4	1	1
IPR000330,IPR000910,IPR001650,IPR009057,IPR009071,IPR014001,IPR015194,IPR015195	1	0	1	1	1	0	0
IPR000953,IPR012337	0	0	0	0	1	0	0
IPR001509,IPR010099,IPR013549,IPR016040	0	1	0	0	0	0	0
IPR000306,IPR011011,IPR020683	0	1	0	3	4	3	0
IPR008532,PF05536	0	0	0	1	1	0	0
IPR005302,IPR005303,IPR011037	1	0	0	1	1	1	0
IPR000127,IPR000594,IPR009036,IPR016040,IPR019572	1	1	1	1	0	1	1
IPR001478,IPR002885	1	1	0	0	0	0	1
IPR017442	1	0	0	0	0	1	1
IPR000306,IPR001202,IPR011011,IPR016024	1	0	0	0	0	0	0
IPR000477,IPR001584,IPR001878,IPR005162,IPR009057,IPR012337	0	0	0	0	1	0	0
IPR002290,IPR005636,IPR011009,IPR017442,IPR020635	0	0	0	1	0	0	0
IPR002015,IPR003148,IPR006153,IPR007852,IPR016024,IPR016040	0	1	0	0	0	0	0
IPR006595,IPR019589	1	0	0	0	0	0	0
IPR020683,IPR021832	1	0	0	1	2	2	0
IPR008968	0	2	2	0	0	0	3
IPR019332	1	0	0	1	1	1	0
IPR011992,IPR017442,IPR018248,IPR020636,IPR020642	1	0	0	0	0	0	0
IPR005835,IPR011004,IPR016024	0	1	0	0	0	0	0
IPR001606,IPR001965,IPR003347,IPR004198,IPR011011,IPR013129,IPR019787	0	0	0	1	0	0	0
IPR006809,IPR009072	1	0	0	1	1	1	0
IPR019128	1	1	1	1	1	1	1
IPR004583,IPR018325,IPR018326,IPR018328	0	0	0	2	1	1	0
IPR016196,PF03825	0	0	0	2	3	1	0
IPR011701,IPR016196,IPR017941	0	0	0	1	0	0	0
IPR004827,IPR009959,IPR011616	0	0	0	1	1	1	0
IPR000195,IPR001849,IPR011993	0	0	0	2	2	3	0
IPR007528	1	1	0	1	1	1	0
IPR001453,IPR005110,IPR005111	1	0	1	1	1	1	1
IPR005331,IPR007669	0	0	0	0	0	0	1
IPR014892	0	0	1	0	0	0	0
IPR011009,IPR017442	13	17	5	9	9	17	10
IPR005065,PF03403	1	0	1	2	1	1	1
IPR009025	1	2	1	2	1	1	0
IPR011990,IPR018997	0	0	0	0	0	0	1
IPR002859	6	0	0	0	0	0	0
IPR004853	17	6	10	6	5	5	9
IPR005609	1	1	0	1	1	1	0
IPR009637	4	2	2	3	4	3	2
IPR001752,IPR009053	1	0	0	1	0	0	0
IPR002143,IPR002553,IPR003164,IPR008152,IPR009028,IPR011989,IPR013038,IPR013041,IPR015873,IPR016024	0	0	0	1	1	0	0
IPR001406,IPR020094,IPR020097,IPR020103	0	0	1	0	1	0	0
IPR001433,IPR003097,IPR015702,IPR017938	1	1	0	0	0	0	1
IPR001506	0	0	0	0	0	0	1
IPR003034,IPR011333,IPR013069,IPR013089	0	0	0	0	0	0	1
IPR004143,IPR004408	1	1	1	0	0	1	0
IPR003721,IPR014729	1	1	1	1	1	1	1
IPR003846	2	1	2	1	1	2	1
IPR019369,PF05873	0	0	0	0	0	0	1
IPR000048,IPR000408,IPR009091,IPR011992	0	0	0	0	1	0	0
IPR000330,IPR000953,IPR016197	0	1	0	0	0	0	0
IPR006602	1	0	0	0	0	0	0
IPR009852	1	1	1	1	1	1	1
IPR013899	1	0	0	0	0	0	0
IPR005814,IPR010164,IPR015421,IPR015424	0	0	1	1	1	0	1
IPR000194,IPR000793,IPR004100	1	1	1	1	1	1	1
IPR002290,IPR004041,IPR011009,IPR017442,IPR020635,IPR020636,IPR020660	0	0	0	1	1	1	0
IPR019746	0	0	1	0	0	1	1
IPR001841,IPR002867	0	2	0	0	0	0	1
IPR001223,IPR011583,IPR013781,IPR017853	0	0	1	2	2	2	16
IPR011677	0	0	0	0	0	1	1
IPR002099,IPR003594,IPR015434	0	1	0	0	0	0	0
IPR018624	1	0	1	1	1	1	1
IPR015802	0	1	0	0	0	0	0
IPR000242,IPR000374,IPR003595	0	0	0	1	1	0	0
IPR000425,IPR002013	0	0	0	1	1	0	0
IPR004199,IPR006102,IPR006103,IPR011013,IPR013781,IPR014718,IPR017853	0	0	1	0	0	0	0
IPR000938,IPR001623	0	0	0	1	1	1	0
IPR004695	2	0	0	0	0	0	0
IPR004045,IPR010987,IPR012335,IPR012336	6	3	1	4	3	4	2
IPR000225,IPR011989,IPR016024,PF05804	1	0	0	0	0	2	0
IPR002060,IPR008949	1	2	2	1	1	1	3
IPR000330,IPR018838	0	1	0	0	0	0	0
IPR011055	1	0	0	0	0	0	0
IPR006083	2	1	1	0	0	0	1
IPR010507	1	0	0	0	0	0	0
IPR021891	2	1	0	0	0	0	0
IPR004436	0	0	1	0	0	0	1
IPR001199,IPR005804	5	4	5	3	2	1	9
IPR000449,IPR001394,IPR001607,IPR009060,IPR015940	0	1	1	1	1	1	1
IPR001005,IPR001965,IPR009057,IPR011011,IPR014778,IPR019787	0	1	0	0	0	0	0
IPR000306,IPR007918,IPR011011	0	0	0	0	1	0	0
IPR015353	5	3	1	3	3	3	2
IPR005124	1	1	1	1	0	1	0
IPR005240,IPR006553	0	0	0	0	1	0	0
IPR002491	1	1	0	0	0	0	0
IPR000380,IPR003602,IPR013497,IPR013824	1	0	0	0	0	0	0
IPR003656,IPR005493	0	0	0	1	1	1	0
IPR010987,IPR012336	0	0	1	0	2	1	1
IPR001180,IPR019453	0	0	0	1	1	0	0
IPR003409,IPR003590	1	0	0	0	0	0	0
IPR005607,IPR013876	1	0	0	0	0	0	1
IPR000172,IPR000177,IPR007867,IPR013078	0	0	0	0	1	0	0
IPR006970,IPR008708,IPR022751	0	0	0	0	1	0	0
IPR002290,IPR011009,IPR015729,IPR017442,IPR020635,IPR020636	0	0	0	1	1	1	0
IPR005049	1	1	1	0	0	0	0
IPR019195	3	1	2	1	1	1	2
IPR021520	0	0	0	2	2	2	0
IPR002182,IPR011990,IPR013105	1	0	0	0	0	0	0
IPR007529,IPR011545,IPR014001	0	0	0	1	1	0	0
IPR000127,IPR009036,IPR018965	0	2	0	0	0	0	0
IPR000238	1	0	0	1	0	1	1
IPR006685,IPR010920,IPR011014	0	1	0	0	0	0	0
IPR004327,IPR019393	0	0	0	1	0	0	0
IPR000217,IPR002967,IPR003008,IPR019746	0	0	0	2	0	1	0
IPR009080,IPR013155,IPR014729,IPR015413	0	0	0	0	0	0	1
IPR001878,IPR005162	0	0	0	22	13	44	0
IPR001680,IPR007148,IPR011046,IPR015943	0	0	0	0	0	1	0
IPR000961,IPR002290,IPR011009,IPR017442,IPR020635	2	2	1	7	6	0	1
IPR006133,IPR006134,IPR012337,IPR022762	4	2	1	1	1	2	1
IPR002562,IPR012337,IPR018111	0	0	0	0	0	0	1
IPR011032,IPR013149,IPR016040	0	1	0	0	0	0	0
IPR000241	2	5	5	2	1	1	5
IPR000595,IPR014710,IPR018490,PF00753	0	0	0	1	0	0	0
IPR001108	0	0	0	1	0	0	0
IPR007434,IPR016181	1	1	1	0	0	0	0
IPR011044,IPR013979	0	0	0	0	0	0	1
IPR002099,IPR003594,IPR011186,IPR013507,IPR014721,IPR020568	1	0	1	0	0	1	1
IPR002735,IPR003307,IPR016024,IPR016189,IPR016190	1	1	1	1	1	1	1
IPR006571,IPR006816,PF07534	0	0	0	1	0	0	0
IPR008985,IPR013320,IPR015289	0	0	0	1	2	0	0
IPR002687,IPR012976,IPR019175	1	1	1	1	1	1	1
IPR001578	5	5	2	3	1	2	3
IPR002130,IPR005490,IPR015891	0	0	1	0	0	0	0
IPR006746,IPR019280	1	0	0	0	0	0	1
IPR001107	10	3	5	5	7	7	7
IPR000547,IPR001473,IPR011990,IPR016024,IPR016025,IPR022365,PF00637	0	0	0	0	1	0	0
IPR005532,IPR013216	0	0	0	0	0	0	1
IPR001993,IPR018108	57	56	61	44	44	45	54
IPR000591,IPR001245,IPR002290,IPR011009,IPR011991	0	0	0	0	0	1	0
IPR000591,IPR002290,IPR011009,IPR011991,IPR017442	1	0	0	0	0	0	0
IPR001680,IPR011046,IPR011494,IPR015943,IPR019781	0	0	1	1	0	0	1
IPR001757,IPR006415,IPR008250	0	0	0	1	0	0	0
IPR000008,IPR000591,IPR011991	1	0	0	0	0	0	0
IPR001478,IPR001849,IPR001895,IPR002110,IPR008937,IPR011993,IPR020683	0	0	0	1	1	0	0
IPR002562,IPR012337	9	4	2	2	2	6	5
IPR007378,IPR018611	1	0	0	0	0	0	0
IPR003492,IPR016196	0	0	0	1	1	0	0
IPR000489,IPR000550,IPR006390,IPR011005	1	1	1	1	1	0	1
IPR000991,IPR005801,IPR015890	1	0	0	0	0	0	0
IPR001752,IPR011993	0	0	0	1	1	1	0
IPR011989,IPR016024,PF12422	1	1	1	0	0	1	1
IPR000547,IPR001473,IPR016024,IPR016025,PF00637	0	0	0	1	0	0	0
IPR000086,IPR015797	16	21	18	11	9	11	20
IPR002931,IPR018325,IPR018997	0	1	0	0	0	0	0
IPR014906	0	1	0	0	0	0	0
IPR003511	3	3	2	1	2	2	3
IPR005160,IPR005161,IPR006164,IPR016194	0	0	0	0	0	1	0
IPR002300,IPR009008,IPR009080,IPR013155,IPR014729	1	0	1	1	1	2	1
IPR011084,IPR019399	0	0	0	1	0	1	0
IPR000801	0	0	1	1	1	1	1
IPR010658,IPR011701,IPR016196	1	0	0	0	0	0	0
IPR001608,IPR009006,IPR011079	0	0	1	0	0	0	1
IPR000297,IPR001031,IPR001650,IPR002792,IPR006638,IPR007197,IPR007502,IPR011545,IPR011709,IPR013848,IPR014001	0	1	0	0	0	0	0
IPR000704,IPR016149,IPR016150	4	0	3	2	2	2	2
IPR000477,IPR001584,IPR002156,IPR012337	0	0	0	1	2	0	0
IPR011046,IPR016024,PF00637	0	1	0	0	0	0	0
IPR000873,IPR004839,IPR006163,IPR009081,IPR015421,IPR015424	0	0	0	1	1	1	0
IPR019354	0	1	0	0	0	0	0
IPR001849,IPR001936,IPR008936,IPR011993	0	0	0	1	1	1	0
IPR000192,IPR005302,IPR005303,IPR015421,IPR015424	1	1	1	1	0	0	0
IPR000581	3	3	1	3	3	1	1
IPR011009,IPR017442,IPR020675	1	0	0	0	0	0	0
IPR000241,IPR004033,IPR004114	0	1	0	0	0	0	0
IPR016024,PF11864	0	0	0	0	0	1	0
IPR000547,IPR001680,IPR001841,IPR015943,IPR016024,IPR019781,PF00637	0	0	0	1	0	0	0
IPR000238,IPR015946	1	1	1	0	0	0	0
IPR001752,IPR003439,IPR003593,IPR011993	0	1	0	0	0	0	0
IPR002683,IPR016123,IPR016124	3	1	1	0	0	0	2
IPR013538	0	0	0	0	0	1	0
IPR000836,IPR002198,IPR016040	0	0	0	0	1	0	0
IPR019352	1	0	0	1	1	1	0
IPR007022,PF04938	1	0	1	1	1	1	0
IPR001440	1	0	1	0	1	0	0
IPR008922	0	1	0	0	0	0	0
IPR018816,IPR019134	1	0	1	1	1	1	1
IPR002290,IPR011009,IPR013212,IPR015661,IPR017442	1	0	0	0	0	0	0
IPR007006	1	1	0	1	1	1	0
IPR021420	1	1	2	0	0	0	1
IPR005843,IPR005844,IPR016055	0	0	0	0	0	0	1
PF11793	0	0	1	0	0	0	1
IPR001440,IPR011990	13	3	3	8	7	10	3
IPR001841,IPR003613,IPR018957	0	0	0	1	0	0	0
IPR002259,IPR003395,IPR016196	0	0	0	0	1	0	0
IPR009011,IPR009030	0	0	0	0	1	1	0
IPR001584,IPR012337	0	1	19	195	219	4	3
IPR001849,IPR003466,IPR011993,IPR016087	0	0	0	1	1	1	0
IPR001245,IPR011009,IPR015784	0	0	0	0	0	0	1
IPR002885,IPR003034	1	0	0	0	0	0	0
IPR001450	0	0	0	0	0	0	1
IPR001305,IPR015609	1	0	0	0	0	0	0
IPR010280	1	1	2	1	2	2	2
IPR009051,IPR012285,IPR013027	1	0	1	0	0	0	0
IPR000834,IPR015567	0	0	0	1	2	0	0
IPR002125,IPR004794,IPR016193	1	1	1	2	1	1	1
IPR001229,IPR009378	0	0	0	2	0	0	0
IPR004619	1	0	2	0	0	0	1
IPR000022,IPR005479,IPR005481,IPR005482,IPR011054,IPR013537,IPR013816,IPR013817,IPR016185	1	0	0	0	0	0	0
IPR015172,IPR015174,IPR016024	0	0	0	0	0	0	2
IPR002350	0	0	0	5	5	2	3
IPR016024,IPR021843	1	0	0	0	0	1	0
IPR000961,IPR001128,IPR002290,IPR011009,IPR017442,IPR020635	0	0	0	0	0	0	1
IPR019580	0	1	0	0	0	0	0
IPR000795,IPR009000,IPR009022	1	0	1	0	0	0	1
IPR007015	1	2	0	0	0	0	0
IPR003702	0	1	0	0	0	0	0
IPR001680,IPR006594,IPR011046,IPR015943,IPR019781	1	0	0	0	2	0	0
IPR000477,IPR012337,IPR018061,IPR021109	0	0	0	0	2	0	0
IPR009011	1	1	1	4	2	3	1
IPR013806	1	0	0	0	0	0	0
IPR003738	1	1	1	0	0	1	1
IPR001305	3	0	0	0	0	0	0
IPR011009,IPR015728,IPR017442,IPR020636	0	0	0	0	0	1	0
IPR000504,IPR000571,IPR012677	1	1	1	2	2	2	1
IPR000980,IPR003577,IPR003579,IPR013057,IPR013753	0	0	0	0	0	1	0
IPR003594,IPR018955	4	2	4	4	3	3	2
IPR001210	1	1	1	1	1	1	1
IPR002687	0	1	0	1	0	0	0
IPR000477,IPR005162,IPR012337,IPR013242	0	0	0	0	3	0	0
IPR021261	1	1	1	0	0	0	2
IPR016024,IPR021714	0	0	0	1	0	0	0
IPR001562	0	1	0	1	0	1	0
IPR003577,IPR003578,IPR003579,IPR013753,IPR015593	0	0	0	0	0	1	0
IPR000306,IPR001478,IPR011011,IPR020683	0	0	0	1	1	1	0
IPR001180,IPR011044,IPR013040,IPR013041,IPR014863,IPR019452,IPR019453	1	0	0	0	0	0	0
IPR003402,IPR003827	0	0	1	0	0	0	1
IPR000953,IPR001584,IPR012337	0	0	0	0	1	0	0
IPR000232,IPR000489,IPR003726,IPR003759,IPR004223,IPR006158,IPR011005,IPR011991	0	0	0	0	0	0	1
IPR002815,IPR011991,IPR013049	1	2	2	0	0	0	2
IPR011108,IPR022712,PF00753	0	0	0	1	1	0	0
IPR007015,IPR016024	0	0	0	1	1	1	0
IPR008656	1	0	1	1	0	1	1
IPR008991,IPR019447	0	0	0	0	0	0	1
IPR002085,IPR002198,IPR013149,IPR016040	0	0	0	1	0	0	0
IPR019155	2	1	4	1	1	1	2
IPR003701,IPR004843,IPR007281	1	0	1	1	1	1	1
IPR000210,IPR006652,IPR011043,IPR011333,IPR011498,IPR011705,IPR013069,IPR015915	0	0	1	0	0	0	0
IPR019316	0	0	1	0	0	0	0
IPR000306,IPR002921,IPR011011	1	1	0	1	1	0	0
IPR001841,IPR008913,IPR018957	0	0	1	0	1	0	0
IPR001357,IPR009057,IPR012287,IPR015010	0	0	0	1	1	0	0
IPR022214	1	1	0	0	0	1	0
PF00504	6	2	3	0	0	0	5
IPR018611	0	1	1	1	1	1	1
IPR011042,IPR013111	1	0	0	0	0	0	0
IPR004877	0	1	0	1	0	1	0
IPR001381,IPR006151,IPR013708,IPR013785,IPR016040	1	1	0	0	0	0	1
IPR001849,IPR011993,IPR019154	0	0	0	0	0	1	0
IPR002007,IPR010255,IPR013050	2	0	0	0	0	0	0
IPR000504,IPR008669,IPR012677	0	0	0	1	0	0	0
IPR002909,IPR008985,IPR014756	1	0	0	0	0	0	0
IPR006670,IPR006671,IPR011028,IPR013763	1	1	2	2	2	3	11
IPR004321,IPR006652,IPR011043,IPR015915	0	0	0	0	1	0	0
IPR003607	1	0	1	1	0	0	1
IPR000077	1	0	1	1	1	1	1
IPR002048	0	0	1	0	0	0	1
IPR000772	0	0	0	0	0	0	1
IPR001564	6	3	3	3	3	4	5
IPR001849,IPR011993,IPR014812	0	0	0	0	1	1	0
IPR002645,IPR011547	3	6	0	11	8	7	2
IPR000794,IPR001227,IPR014043,IPR016035,IPR016036,IPR020801	0	1	0	0	0	0	0
IPR000477,IPR001584,IPR012337,IPR015416	0	0	0	0	4	0	0
IPR000198,IPR001849,IPR008936,IPR011993,IPR013112,IPR013121,IPR013130	0	0	0	1	1	0	0
IPR019024	1	1	1	1	1	1	1
IPR007240	0	1	0	0	0	1	0
IPR003864	6	6	7	9	4	6	4
IPR005913,IPR016040	2	2	1	1	1	1	4
IPR003837,IPR009886	0	0	0	1	1	0	0
IPR000194,IPR017458,IPR018118	0	0	0	1	1	0	0
IPR000668,IPR000682,IPR013128	0	0	0	0	1	0	0
IPR005078,IPR007023	0	0	0	1	0	0	0
IPR004579	0	1	0	0	0	0	0
IPR019550	0	0	0	0	0	4	0
IPR018849	0	1	1	1	1	1	1
IPR001202,IPR006942	1	1	0	1	0	1	1
IPR007693,IPR007694,IPR016136	0	0	0	0	0	0	1
IPR001478,IPR002110,IPR011990,IPR020683	0	0	0	0	0	0	1
IPR001765	2	2	2	2	5	3	0
IPR006134	0	2	0	1	1	0	0
IPR001245,IPR011009,IPR020636	0	0	0	0	0	1	0
IPR000760,IPR004342	0	0	0	0	1	0	0
IPR009097	0	0	1	1	0	0	1
IPR002085,IPR011032,IPR013149,IPR013154,IPR016040,IPR020843	2	0	4	15	13	17	2
IPR008025	0	1	0	0	0	0	0
IPR015421,IPR015422,IPR015424	0	0	0	0	0	1	0
IPR001478,IPR009003	1	1	0	2	3	2	0
IPR002942	1	2	0	0	0	0	1
IPR000086,IPR015376,IPR015797	0	1	0	0	0	0	0
IPR003115,IPR006639,IPR007369	0	0	0	1	0	0	0
IPR001789,IPR003594,IPR003661,IPR009082,IPR011006	0	0	3	0	0	0	0
IPR001841,IPR002035,IPR015894	0	0	0	1	0	0	0
IPR002290,IPR011009,IPR011992,IPR011993,IPR017442,IPR020635,IPR020636,IPR020642	1	0	0	0	0	0	0
IPR011008	1	0	1	1	3	0	0
IPR001849,IPR002498,IPR011993,IPR016034	0	0	0	1	1	1	0
IPR007081,IPR015699	1	0	0	0	0	0	0
IPR000717,IPR013586	0	0	0	0	1	0	0
IPR002480	1	1	1	1	1	1	2
IPR001283,IPR002889,IPR006209,IPR014044	3	0	0	0	0	0	0
IPR000504,IPR001202,IPR001876,IPR012677	0	0	0	1	1	0	0
IPR000432,IPR007695,IPR007696,IPR007860,IPR016151	0	0	0	0	1	0	0
IPR001841,IPR002198,IPR016040,IPR018957	0	0	0	0	1	0	0
IPR004877,IPR006593	3	2	2	2	3	2	2
IPR008999	1	0	0	4	3	0	0
IPR001245,IPR002110,IPR002290,IPR011009,IPR020635,IPR020683	2	0	0	1	3	2	0
IPR003448	2	1	1	1	1	1	1
IPR000232,IPR011991,IPR011992	1	0	0	0	0	0	0
IPR000330,IPR001005,IPR001650,IPR009057,IPR014001,IPR015194,IPR015195	0	0	0	0	0	1	0
IPR000008,IPR000306,IPR000961,IPR002290,IPR008973,IPR011009,IPR011011,IPR017442,IPR019154,IPR020635	0	0	0	0	1	0	0
IPR007204	1	0	0	1	1	1	0
IPR001199,IPR006076	0	0	0	0	0	0	1
IPR000357,IPR001478,IPR011989,IPR016024	0	0	1	0	0	0	0
IPR002085,IPR016040	0	0	0	1	2	0	0
IPR004843,IPR006186,IPR007130	0	1	0	0	0	0	0
IPR001085,IPR015421,IPR015424	3	3	3	2	2	2	3
IPR010920	2	0	0	0	0	1	0
IPR006903	0	0	0	0	1	1	0
IPR000192,IPR011063,IPR014729,IPR015421,IPR015424	1	0	0	1	1	1	0
IPR003890,IPR016024	0	1	0	0	0	0	0
IPR001932,IPR002110,IPR014045,IPR015655,IPR020683	1	0	0	0	0	0	0
IPR000738,IPR002314,IPR004154,IPR009068,IPR018160	1	0	0	1	0	0	0
IPR008973,IPR014020	1	0	0	0	1	2	1
IPR002628	1	1	1	0	0	0	1
IPR000232,IPR001471,IPR011991,IPR016177	0	0	1	0	0	0	0
IPR002553,IPR011989,IPR013041,IPR016024	0	0	0	1	1	0	0
IPR000873,PF11930	1	2	1	5	5	3	2
IPR005301	1	1	1	3	3	4	1
IPR007087,IPR013087,IPR015880	1	1	0	13	11	17	0
IPR001757,IPR005834,IPR006068	0	1	0	0	0	0	0
IPR008979,IPR012919	1	1	2	1	1	1	1
IPR001849,IPR002290,IPR011009,IPR011992,IPR011993,IPR015734,IPR017442,IPR020635,IPR020636	0	0	0	1	1	0	0
IPR000623,IPR001381,IPR001986,IPR002658,IPR006151,IPR013708,IPR013785,IPR013792,IPR016040	0	0	0	1	1	1	0
IPR002784	1	1	1	1	0	1	0
IPR005299	0	0	0	0	0	0	1
IPR002711	2	1	0	0	0	0	0
IPR000177,IPR003014	0	0	0	5	7	14	0
IPR007698,IPR007886,IPR016040	0	0	1	0	0	0	0
IPR001650,IPR012340,IPR014001,IPR016027	1	0	0	0	0	0	0
IPR003618,IPR017890	2	0	0	1	1	1	0
IPR004938,IPR006598	0	0	0	0	0	0	2
IPR019269	0	0	0	2	0	1	0
IPR008584	1	1	1	1	1	1	0
IPR002655,IPR006091,IPR009075,IPR009100,IPR012258,IPR013764,IPR013786	0	1	1	8	6	6	1
IPR009071	0	0	1	0	0	0	15
IPR000225,IPR002652,IPR011989,IPR016024,IPR017853	0	1	0	0	0	0	0
IPR000477,IPR001584,IPR012337,IPR021109	0	0	0	1	19	0	0
IPR000261,IPR001401,IPR011992	1	0	1	1	1	1	1
IPR003165,IPR007751	0	0	0	1	0	0	0
IPR007402	0	1	0	2	2	1	0
IPR004487	0	1	0	0	0	0	0
IPR000595,IPR012435,IPR014710,IPR018490	0	0	0	1	1	0	0
IPR000330,IPR001650,IPR001841,IPR003034,IPR014001,IPR014905,IPR018957	1	0	0	0	0	0	0
IPR015609	1	0	2	0	4	0	3
IPR006090,IPR006091,IPR006092,IPR009075,IPR009100,IPR013764,IPR013786,IPR015396	1	1	1	1	1	1	0
IPR000022	4	6	2	2	5	3	2
IPR000432,IPR002625,IPR007696	1	1	1	0	0	0	1
IPR001764,IPR002772,IPR017853	1	4	3	24	23	6	0
IPR000953,IPR001584,IPR005162,IPR012337,IPR016197,IPR021109	0	0	0	0	1	0	0
IPR001099,IPR012328,IPR016038,IPR016039	3	0	0	0	0	0	0
IPR013128	0	0	0	4	2	1	0
IPR001005,IPR002889,IPR009057,IPR012287,IPR014778,IPR015495	1	0	0	0	0	0	0
IPR006685,IPR010920	4	0	5	2	3	3	3
IPR000462,IPR002048,IPR002917,IPR008973,IPR009543,IPR011992	0	0	0	1	0	0	0
IPR011735	0	1	1	0	0	0	1
IPR006823,PF04734	0	0	1	4	8	7	0
IPR000008,IPR000300,IPR005135,IPR008973	1	0	0	0	0	1	1
IPR002125,IPR005123,IPR016193	0	0	1	0	0	0	0
IPR007810,IPR016024,PF00637	0	0	0	1	1	1	0
IPR000300,IPR005135,IPR007529	0	0	0	0	1	0	0
IPR001202,IPR001876,IPR012677	0	1	0	0	0	0	0
IPR001910	1	1	0	1	1	1	2
IPR000421,IPR001220,IPR002909,IPR008979,IPR008985,IPR013320	1	0	0	0	0	0	0
IPR002694	0	0	0	0	0	0	1
IPR001607,IPR001841,IPR011422	0	0	0	1	1	1	0
IPR003804	0	0	1	0	0	0	1
IPR000409,IPR001680,IPR011009,IPR011046,IPR015943	1	0	0	0	0	0	0
IPR005550	1	1	1	1	1	1	1
IPR001108,IPR006639	1	1	2	2	3	3	2
IPR005097,IPR007545,IPR007698,IPR007886	0	1	0	1	1	1	1
IPR002041,IPR003577,IPR003578,IPR003579,IPR013753,IPR015598	1	1	1	0	0	1	1
IPR014782	0	0	0	0	1	1	0
IPR001179,IPR001202,IPR002048,IPR011992,IPR018248	0	0	0	1	1	1	0
IPR002610,PF01694	5	1	7	2	2	2	5
IPR009567	2	0	0	0	0	0	0
IPR002110,IPR011011,IPR020683	0	0	0	2	2	1	0
IPR000210,IPR002350,IPR003131,IPR011333,IPR011497	0	0	0	0	1	0	0
IPR001440,IPR011990,IPR013105,IPR013216	0	1	0	0	0	0	0
IPR001849,IPR004345,IPR011993	0	0	0	1	0	0	0
IPR001509,IPR016040	14	14	17	13	10	10	20
IPR003347	3	0	1	2	1	1	0
IPR002489	0	0	0	0	1	0	0
IPR001623,IPR015412,IPR015609	0	1	1	0	0	0	1
IPR001715,IPR002048,IPR011992,IPR016146	1	0	0	1	1	1	0
IPR013883	0	0	1	0	0	0	0
IPR020636,IPR020642	0	0	0	0	0	1	0
IPR008928,IPR010819,IPR012341	0	2	0	0	0	0	0
IPR000999,IPR002677	0	0	0	1	0	0	0
IPR000917,IPR017850	0	0	0	0	1	0	0
IPR001247,IPR003029,IPR004087,IPR012162,IPR012340,IPR015847,IPR018111,IPR020568	0	0	0	1	0	0	0
IPR001478,IPR020683	0	0	0	2	2	2	0
IPR001344,PF00504	48	19	39	0	0	0	37
IPR000014,IPR013655	1	0	0	0	0	0	0
IPR001059,IPR008991,IPR012340,IPR013185,IPR014722,IPR015365,IPR016027	1	2	1	1	1	1	1
IPR001623,IPR015609,IPR019396	1	1	1	1	1	1	1
IPR001202,IPR001849,IPR011993	0	0	0	2	2	1	0
IPR012916	1	1	0	1	1	1	1
IPR002073,IPR003018	0	0	0	1	1	3	0
IPR000340,IPR001357,IPR013954,IPR015636,IPR020422	0	0	0	0	1	0	0
IPR001164,IPR020683	0	1	0	0	0	0	0
IPR000330,IPR001650,IPR001841,IPR018957	1	0	0	0	0	0	0
IPR006977	2	2	2	2	1	1	2
IPR003656,IPR007021	0	0	0	1	1	1	0
IPR012947,IPR018163	0	1	0	1	0	0	0
IPR002616	1	5	3	3	2	2	4
IPR003719	0	0	1	0	0	1	1
IPR007496,IPR009890	0	0	0	0	1	1	0
IPR001247,IPR001752,IPR015847,IPR020568	0	0	0	1	1	0	0
IPR002290,IPR011009,IPR011992,IPR017442,IPR020635	0	0	0	1	1	0	0
IPR017941	3	2	3	4	3	3	3
IPR001965,IPR007855,IPR011011,IPR019787	0	0	0	0	0	0	1
IPR021467	1	0	1	0	0	0	3
IPR002886,IPR011055,IPR016047	1	0	2	0	0	0	0
IPR001506,IPR006026	0	0	0	3	2	3	0
IPR009050,IPR012292	2	1	0	1	3	1	0
IPR000086,IPR000850,IPR015797	1	0	0	0	0	0	0
IPR005479,IPR013816	0	1	0	0	0	0	0
IPR000595,IPR000626,IPR014710,IPR018490	0	0	0	0	1	1	0
IPR001075,IPR008948,IPR019468,IPR022761	0	0	0	0	0	0	1
IPR019535	0	0	0	1	0	0	0
IPR000587,IPR000994,IPR011990,IPR013830,IPR014710,IPR018490,IPR019734	0	0	0	1	0	0	0
IPR009737,IPR012336	0	1	0	2	1	0	0
IPR000509	1	1	1	1	1	1	1
IPR002314,IPR004095,IPR004154,IPR012675,IPR012676,IPR012947,IPR018163	0	1	1	0	0	0	0
IPR003107,IPR010491,IPR011990	1	1	0	0	0	1	1
IPR011990,IPR019183	1	0	0	0	0	0	0
IPR000315	1	0	0	3	1	1	0
IPR002290,IPR002372,IPR011009,IPR011047,IPR017442,IPR020635	0	0	0	0	1	0	0
IPR007741	2	2	1	0	1	1	2
IPR018160	0	0	0	0	0	1	0
IPR000851,IPR005324	1	0	0	0	0	0	0
IPR003929	0	1	0	1	2	2	0
IPR002259,IPR009357	0	1	0	0	0	0	0
IPR000262,IPR013785	3	2	2	2	1	1	2
IPR000591,IPR001245,IPR002290,IPR011009,IPR017442,IPR020635	0	0	0	2	1	4	0
IPR004328	2	1	2	1	2	3	0
IPR000832,IPR000876,IPR002498,IPR002942,IPR013843,IPR013845,IPR016034	0	0	0	1	0	0	0
IPR007263	2	3	1	0	0	0	4
IPR001342,IPR002912,IPR012446,IPR016040	0	0	0	1	0	0	0
IPR009771	0	1	0	0	0	0	0
IPR006970	1	1	5	3	1	0	4
IPR001478,IPR011004	0	0	0	1	0	0	0
IPR000330,IPR001650,IPR011124,IPR014001	0	0	0	0	0	0	1
IPR001752,IPR003100	0	0	0	0	1	0	0
IPR000330,IPR014001,IPR018957	0	0	1	0	0	0	1
IPR000313	0	2	0	0	1	3	0
IPR000807,IPR005834,IPR020568	1	1	0	1	1	1	0
IPR008979,IPR013784	0	0	0	0	1	0	0
IPR000403,IPR003151,IPR016024	0	0	1	0	0	0	1
IPR006900,IPR007123	0	0	0	0	0	1	0
IPR002778	1	1	1	2	0	1	1
IPR000878,IPR004551,IPR014776,IPR014777	1	1	1	1	1	1	1
IPR018647	0	0	0	0	0	0	2
IPR002300,IPR009008,IPR014729,IPR018353	0	0	0	2	0	0	0
IPR007991	2	1	2	1	1	1	1
IPR002085,IPR011032,IPR016040,IPR020843	0	0	0	1	0	0	0
IPR001357,IPR004149,IPR004150,IPR010994,IPR012340,IPR013839,IPR013840,IPR016027	1	0	0	0	0	0	0
IPR001086,IPR003099	0	1	0	0	0	0	0
IPR001478,IPR002913	0	0	0	0	0	1	0
IPR001884,IPR008991,IPR012340,IPR013185,IPR014722,IPR016027,IPR020189	0	0	0	0	1	1	1
IPR000175	0	0	2	0	0	0	0
IPR009643	1	1	1	0	0	1	1
IPR000086,IPR000649,IPR015797	0	0	0	0	0	0	1
IPR013598,IPR016024	2	1	1	1	1	3	1
IPR007719	1	1	3	1	1	2	4
IPR010655,PF03205	2	0	2	2	1	2	0
IPR006068	0	1	1	0	0	3	0
IPR000717	4	4	4	4	4	3	3
IPR007542,IPR016111,IPR016112,IPR016114	1	0	0	0	0	0	0
IPR002085,IPR013149,IPR016040,IPR018502	0	0	0	1	0	0	0
IPR000408,IPR001757,IPR008250,IPR009091	0	0	0	1	0	0	0
IPR000953,IPR001584,IPR001878,IPR005162,IPR012337,IPR013084,IPR013242,IPR016197,IPR021109	0	0	0	0	1	0	0
IPR014349,IPR017941	0	1	0	0	0	0	0
IPR008754	0	0	4	0	0	0	2
IPR000225,IPR001202,IPR009053,IPR011989,IPR016024	1	0	0	0	0	0	0
IPR000342,IPR002290,IPR011009,IPR016137,IPR017442,IPR020635	2	0	0	1	1	1	0
IPR016082	0	1	0	0	0	0	0
IPR012335,IPR012336,IPR013740	4	4	4	2	1	1	3
IPR002110,IPR020683	287	49	22	65	93	105	24
IPR013517,IPR013519	3	3	0	0	0	0	0
IPR000504,IPR006509,IPR012677	1	1	1	2	1	2	1
IPR018169	0	0	0	3	2	0	0
IPR001394,IPR002912,IPR007248	0	0	1	0	0	0	0
IPR004403,IPR005140,IPR005141,IPR005142	1	1	1	1	1	1	1
IPR001664	0	0	0	0	0	1	0
IPR000172,IPR000177,IPR007867	0	0	0	1	2	2	0
IPR008570,IPR014041	1	0	0	0	0	0	0
IPR014774	0	0	0	4	1	1	0
IPR000626,IPR007836	1	1	0	0	1	0	0
IPR001936,IPR008936	0	0	0	1	1	2	0
IPR005162,IPR012337,IPR013242	0	0	0	1	0	0	0
IPR000197,IPR000433,IPR001487,IPR001965,IPR013178	0	0	0	2	0	0	0
IPR011991,IPR014048	0	1	1	0	0	1	0
IPR004332	0	0	0	1	0	3	0
IPR002625,IPR013899	2	1	0	1	1	1	0
IPR005624	0	1	0	0	0	0	2
IPR005079	0	0	0	1	1	1	0
IPR000595,IPR002680,IPR014710,IPR018490	1	0	0	0	0	0	0
IPR001932,IPR002921,IPR014045,IPR015655	0	0	0	1	1	0	0
IPR002848,IPR003656	0	0	0	0	0	1	0
IPR001680,IPR007148,IPR011046,IPR015943,IPR019781	1	2	2	2	2	1	2
IPR000008,IPR002048,IPR008973,IPR009543,IPR011992,IPR018248	0	0	0	1	0	0	0
IPR001680,IPR011046,IPR013934,IPR015943,IPR019781	1	1	1	1	1	1	1
IPR000897,IPR003593,IPR007222,IPR013822	1	0	0	1	1	1	0
IPR001849,IPR001895,IPR008937	0	0	0	0	0	1	0
IPR001173,PF02709	0	0	0	0	0	0	1
IPR002719,IPR002720,IPR011028,IPR013763,IPR015030,PF11934	0	0	0	0	1	0	0
IPR000195,IPR010569	0	0	0	0	0	1	0
PF02129	1	1	0	1	1	4	0
IPR001017,IPR005475,IPR011603	1	1	1	3	3	3	1
IPR004951	0	0	0	0	1	1	0
IPR007871,IPR021721,PF05253	0	0	0	1	0	0	0
IPR000253,IPR001932,IPR008984,IPR014045,IPR015655	2	1	1	2	1	1	0
IPR004027,IPR013094	0	0	0	0	0	0	1
IPR007851	0	0	0	0	0	0	1
IPR001991	0	0	2	13	11	13	0
IPR013993	0	1	0	0	0	0	0
IPR002889,IPR011041,IPR011042,IPR013994	4	0	0	0	0	0	0
IPR003466,IPR016087	2	3	2	0	0	0	4
IPR001453,IPR011046,IPR015943	0	0	0	1	0	0	0
IPR001950,IPR003121,IPR015947	1	0	0	0	1	1	0
IPR002478,IPR015947	2	1	1	1	0	1	1
IPR001752,IPR007872	0	0	0	2	0	0	0
IPR000640,IPR000795,IPR009000,IPR009022,IPR020568	1	0	0	0	0	0	0
IPR001680,IPR011046,IPR015418,IPR015943,IPR019781	0	1	0	0	0	0	0
IPR010828,IPR018556	0	0	0	0	1	0	0
IPR001383	2	1	1	1	1	1	2
IPR002290,IPR011009,IPR011992,IPR017442,IPR020635,IPR020636,IPR020642	5	2	1	2	2	0	4
IPR006970,IPR008969	0	0	0	0	0	0	1
IPR001510,IPR010996	0	0	1	0	0	0	0
IPR018499	1	0	0	7	9	9	0
IPR000432,IPR007695,IPR007860,IPR016151	0	0	0	0	0	1	0
IPR021475	0	1	0	1	0	1	0
IPR006797,IPR019639	0	0	0	0	1	0	0
IPR000330	1	4	2	1	1	1	1
IPR002638,IPR013785,IPR022412	1	1	1	1	1	1	1
IPR007858	2	2	1	3	4	3	1
IPR001254	0	0	0	0	0	1	0
IPR001715,IPR016146,PF05622	0	0	0	1	0	1	0
IPR013216	39	23	33	15	13	10	34
IPR003124	1	0	0	1	0	0	0
IPR001254,IPR009003,IPR015724	0	1	0	0	0	0	0
IPR001841,IPR001965,IPR011011	0	0	0	0	0	1	0
IPR000253	0	0	0	0	0	0	1
IPR011009,IPR015741,IPR017442,IPR020636	0	1	0	0	0	0	0
IPR001394,IPR001683,IPR011992	0	0	0	1	0	0	0
IPR002068,IPR008978	3	4	7	0	0	0	6
IPR000727,PF12352	0	0	0	0	0	1	0
IPR001737,IPR020598	2	2	2	2	2	2	2
IPR001584,IPR001878,IPR012337,IPR013084	0	0	1	0	0	0	0
IPR003728	1	1	2	0	0	0	0
IPR002478,IPR002501,IPR012960,IPR015947,IPR020103	1	1	1	1	1	1	1
IPR002041,IPR003577,IPR003578,IPR003579,IPR013753,IPR015601	0	0	0	1	1	1	0
IPR000504,IPR012544,IPR012677	0	0	0	1	0	0	0
IPR000014,IPR001610,IPR001789,IPR003594,IPR003661,IPR008207,IPR009082,IPR011006,IPR013767	0	0	0	1	2	0	0
IPR006689,IPR013684	1	0	0	0	0	0	0
PF11705	1	1	1	0	0	0	0
IPR005100,IPR005824,IPR008991	1	0	0	0	0	0	0
IPR019514,IPR019515	0	0	0	0	0	1	0
IPR000640,IPR000795,IPR004161,IPR005517,IPR009000,IPR009022,IPR020568	2	1	1	4	4	4	2
IPR005334	6	3	0	5	2	6	1
IPR003409,IPR011046,IPR015943,IPR016024	0	0	0	1	1	0	0
IPR000380,IPR003601,IPR013497,IPR013824	1	0	0	0	0	0	0
IPR002290,IPR011009,IPR011989,IPR016024,IPR017442	0	0	0	0	0	1	0
IPR002290,IPR011009,IPR017442,IPR020635,IPR020636,IPR021027	0	0	0	0	1	0	0
IPR003440	6	1	1	2	2	5	1
IPR012336	2	1	6	3	1	6	2
IPR000555,IPR012591,IPR012592,IPR012984,IPR019580,IPR019581,IPR019582,IPR021983	1	0	1	1	1	1	1
IPR001986,IPR013792	1	1	1	0	0	0	1
IPR003439,IPR003593,IPR005226	0	0	0	0	0	0	1
IPR000816,IPR002833,IPR016125	1	0	0	0	0	0	0
PF07798	0	1	0	0	0	0	0
IPR000801,IPR014186	1	1	0	1	1	1	0
IPR002085,IPR011032,IPR013154,IPR020843	0	0	3	1	2	3	3
IPR000184	1	1	1	1	1	1	1
IPR007232	1	0	1	1	1	1	1
IPR001129	6	4	3	9	12	11	5
IPR000489,IPR003726,IPR003759,IPR004223,IPR006158,IPR011005	1	1	1	1	1	1	0
IPR007877	0	1	0	0	0	0	0
IPR002085,IPR011032,IPR013149,IPR016040,IPR020843	0	0	1	0	2	2	0
IPR001510,IPR005135	0	0	0	1	1	1	0
IPR007120,IPR007642,IPR007645,IPR007646,IPR015712	0	0	0	1	0	0	0
IPR013087,IPR015880,IPR022755	0	0	0	1	1	0	0
IPR002794	2	2	2	1	0	1	3
IPR011989,IPR016024	28	18	21	22	24	23	24
IPR001976,IPR012677	1	1	1	1	1	1	1
IPR011028,IPR013763,IPR015429	0	0	0	0	1	1	0
IPR003347,IPR011990,IPR019734	1	0	0	0	0	0	0
IPR005160,IPR005161,IPR006164,IPR014893,IPR016194	0	0	0	1	1	1	0
IPR012913	0	0	0	0	1	1	1
IPR003439,IPR003593	20	13	18	30	35	26	19
IPR001222,IPR003617,IPR003618,IPR010990,IPR017890,IPR017923	0	0	1	1	1	1	1
IPR000449,IPR006567,IPR009060,IPR012335,IPR012336,IPR013766,IPR015467,IPR018997	0	0	0	1	0	0	0
IPR006166,IPR010996,IPR011335,IPR020819	0	0	0	1	0	1	0
IPR001841,IPR004575,IPR015877	0	1	0	0	0	0	0
IPR000873,IPR003610	0	0	0	0	0	0	1
IPR002547,IPR007188,IPR012340,IPR016027	0	0	0	1	0	0	0
IPR000626,IPR000938	0	0	0	0	0	0	1
IPR019162	0	1	0	0	0	0	0
IPR022712,PF00753	1	0	0	0	0	1	0
IPR006553,IPR007248	0	0	0	1	0	0	0
IPR000433,IPR013993	1	0	0	0	0	0	0
IPR012816	3	0	0	1	1	1	0
IPR001849,IPR011993,IPR013078	0	0	0	0	1	1	0
IPR010800	0	1	0	3	0	0	0
IPR000764,IPR006083	1	1	2	0	1	1	1
IPR004888,IPR008928	1	1	0	1	1	1	0
IPR004156,IPR016196	0	1	0	0	0	0	0
IPR001012,IPR012989	1	0	1	0	1	1	1
IPR009613	2	0	1	1	1	0	1
IPR003140,IPR008536	0	0	1	0	0	0	0
IPR006209,IPR006210	1	0	0	0	0	0	0
IPR011042,IPR013658	2	2	1	5	5	3	1
IPR000313,IPR000555	0	0	0	1	1	1	0
IPR002198,IPR006785,IPR016040	0	0	0	2	1	1	0
IPR018306	1	0	0	0	0	0	0
IPR001563,IPR003961	1	0	0	0	0	0	0
IPR001623,IPR002939,IPR008971,IPR015609	6	3	6	3	2	2	5
IPR002885,IPR004119	0	0	0	0	0	0	1
IPR000832	0	0	0	1	0	0	0
IPR002935,IPR003689	0	0	0	0	1	0	0
IPR002319,IPR004188,IPR010978	1	0	1	0	0	0	0
IPR012887	1	1	0	0	0	0	0
IPR001229,IPR002931,IPR012335,IPR012336,IPR013766,IPR018997	1	0	0	0	0	0	0
IPR003329	0	0	0	1	1	1	0
IPR012394,IPR015590,IPR016161,IPR016162	1	0	1	2	3	4	1
IPR000330,IPR000953,IPR001650,IPR001965,IPR009463,IPR011011,IPR014001,IPR015425,IPR016197	1	0	0	0	0	0	0
IPR001487,IPR001757,IPR001965,IPR005834,IPR008250,IPR011011,IPR019787	0	0	0	1	0	0	0
IPR000873	12	14	9	23	23	24	11
IPR000292,IPR007314	0	1	0	0	0	0	0
IPR001623,IPR015399,IPR015609	0	0	0	0	0	1	0
IPR003137	3	1	2	3	4	3	1
IPR000728,IPR001327,IPR010918,IPR013027,IPR016188	1	0	0	0	0	0	0
IPR004343,IPR018144	1	0	1	1	1	1	1
IPR003959,IPR004176	0	1	0	0	0	0	0
IPR000330,IPR001487,IPR001650,IPR014001	0	0	1	0	0	0	1
IPR000727,IPR006011,IPR010989	3	3	1	5	3	4	1
IPR019198	0	0	1	0	0	0	3
IPR001563,IPR020683	0	0	0	1	0	0	0
IPR000477,IPR001584,IPR012337,IPR018061,IPR021109	0	0	0	0	1	0	0
IPR002563,IPR009002,IPR012349	2	0	3	2	2	1	1
IPR006090,IPR006091,IPR006092,IPR009075,IPR009100,IPR013764,IPR013786	4	4	5	8	7	6	5
IPR002290,IPR008942,IPR011009,IPR011417,IPR017442,IPR020635	0	1	0	0	0	0	0
IPR006863	3	1	1	1	1	1	3
IPR000961	0	0	0	0	0	1	0
IPR006730	0	0	0	2	1	1	0
IPR019150	1	1	1	1	1	1	0
IPR002290,IPR008973,IPR011009,IPR011993,IPR017442,IPR020635	0	0	0	0	1	0	0
IPR000403,IPR001849,IPR011009,IPR011993,IPR015433,IPR016024	1	0	0	1	0	2	0
IPR003151	1	1	0	0	0	0	0
IPR001849,IPR007122,IPR007123,IPR011993	1	0	0	0	0	0	0
IPR000242,IPR003595,IPR010569	0	0	0	1	0	0	0
IPR002060,IPR009003,IPR013684	0	0	1	0	0	0	0
IPR011063	1	0	0	0	0	0	0
IPR001356,IPR009057,IPR011011,IPR012287,IPR015704	0	0	0	1	0	0	0
IPR000198,IPR008936	3	2	0	1	1	4	0
IPR001278,IPR008909,IPR009080,IPR014729,IPR015945	0	0	0	2	1	0	1
IPR013924	1	1	0	1	1	1	1
IPR003442,IPR003613,IPR019474	0	0	0	1	0	0	0
IPR001452,IPR001655,IPR011511	0	0	0	0	0	1	0
IPR019008	1	0	0	0	0	0	0
IPR001214,IPR001487,IPR001965,IPR011011,IPR019787	1	0	0	0	0	0	0
IPR000048,IPR011992	1	0	0	0	0	1	0
IPR019001	1	1	1	1	0	1	1
IPR000738,IPR001278,IPR005148,IPR008909,IPR009068,IPR009080,IPR010987,IPR014729,IPR015945	1	0	0	0	0	0	0
IPR004277	1	1	0	2	2	2	0
IPR000477,IPR001584,IPR012337,IPR019103,IPR021109	0	0	0	0	1	0	0
IPR001670	2	2	1	1	2	1	1
IPR011107	1	1	1	1	1	1	1
IPR000873,IPR001242,IPR006163,IPR009081	0	0	0	1	1	0	0
IPR000794,IPR000873,IPR001227,IPR006163,IPR009081,IPR014030,IPR014031,IPR014043,IPR016035,IPR016036,IPR016038,IPR016039,IPR020801,IPR020806,IPR020841	0	1	0	0	0	0	0
IPR011538,IPR019554,IPR019575	1	0	1	1	1	1	1
IPR012280	0	1	0	0	0	0	0
IPR004843,IPR008963	1	0	0	2	4	0	0
IPR021610	1	2	1	1	1	1	1
IPR000173,IPR020828,IPR020829	3	4	5	5	5	2	4
IPR004871	4	3	3	2	2	3	3
IPR021375	1	0	1	0	0	0	1
IPR019103,IPR021109	2	1	0	0	0	0	0
IPR000547,IPR001473,IPR015348,IPR016024,IPR016025,PF00637	0	0	0	0	1	0	0
IPR015894	6	3	0	3	1	3	0
IPR001356,IPR009057	0	0	0	1	1	0	0
IPR005100,IPR005824	0	0	1	0	0	0	1
IPR012287	1	2	0	0	0	0	0
IPR001394,IPR002893,IPR006615,IPR011990	1	0	0	0	0	0	1
IPR002290,IPR011009,IPR011990,IPR015746,IPR017442,IPR020635	1	0	0	0	0	0	0
IPR004143	3	3	3	2	2	2	3
IPR008530	0	0	0	1	0	1	0
IPR004012,IPR006816,PF07534	0	0	0	0	1	0	0
IPR002048,IPR002290,IPR011009,IPR011992,IPR017442,IPR020635,IPR020636,IPR020642	0	0	1	0	0	0	1
IPR000352,IPR004374	0	1	0	0	0	0	0
IPR003692	0	0	0	1	0	0	0
IPR001849,IPR011993,IPR019309	0	0	0	0	0	0	1
IPR000048,IPR001478,IPR001609	0	0	0	1	1	0	0
IPR007128	0	0	0	1	1	1	0
IPR011006,IPR011990,IPR013830,IPR014710,IPR018490	0	0	0	0	1	0	0
IPR000591,IPR002290,IPR011009,IPR011991,IPR017442,IPR020635	0	0	0	0	2	0	0
IPR000897,IPR004780,IPR013822	0	1	0	0	0	0	0
IPR008968,IPR011012,PF01217	2	1	1	1	2	2	1
IPR011992,IPR020636,IPR020639	2	0	0	1	3	1	0
IPR005636,IPR007228	1	0	0	0	0	0	0
IPR000073,IPR006693	1	0	0	4	7	1	0
IPR003699	0	1	0	0	0	0	0
IPR003673	0	1	0	1	1	1	1
IPR001048,IPR001342,IPR005106	0	0	0	1	1	1	1
IPR012860	1	0	0	1	1	1	0
IPR018908	1	0	1	1	0	1	0
IPR011687	1	1	1	2	0	2	1
IPR002659	5	0	0	3	5	1	1
IPR018248	0	0	1	0	0	0	0
IPR001660,IPR001789,IPR002110,IPR010993,IPR011006,IPR011510,IPR013761,IPR020683	1	0	0	1	1	1	0
IPR007648	0	0	1	0	0	0	0
IPR003959,IPR008921,IPR019483	0	0	0	1	1	0	1
IPR001440,IPR011990,IPR019410,IPR019734	0	0	0	0	0	1	0
IPR007657	1	0	0	0	0	0	0
PF07466	2	2	3	0	0	0	2
IPR009053	1	0	0	2	5	1	1
IPR007590	2	1	2	2	2	2	2
IPR019387	1	0	1	1	1	1	1
IPR000760,IPR004119,IPR011009,IPR015897	0	0	0	0	0	1	0
IPR011056,IPR015927,IPR019759	4	2	1	3	2	2	3
IPR007342	1	0	2	1	1	0	1
IPR003033	0	2	1	0	0	0	0
IPR012935,IPR013909	0	0	0	0	1	0	0
IPR000626,IPR006567,IPR018997	1	0	0	0	0	1	1
IPR006204,IPR006205,IPR013750,IPR014721,IPR020568	1	0	1	1	0	0	1
IPR000924,IPR004514,IPR011035,IPR020056,IPR020058,IPR020059,IPR020061	1	1	2	0	1	1	2
IPR000198,IPR002290,IPR008936,IPR011009,IPR017442,IPR020635	0	0	0	1	1	0	0
IPR002528,IPR021869	0	2	1	1	1	1	0
IPR019309	1	1	1	1	1	1	2
IPR002553,IPR011710,IPR011989,IPR014863,IPR016024	0	0	0	1	1	1	0
IPR000194,IPR000793,IPR003593,IPR004100,IPR005722,IPR018118	1	2	1	1	1	1	2
IPR008537	2	2	3	0	0	0	2
IPR001005,IPR009057,IPR015495	0	0	1	0	0	0	0
IPR013767	0	0	4	0	0	1	4
IPR001117,IPR008972,IPR011706	0	0	0	0	3	0	0
IPR003680	1	1	0	1	1	1	0
IPR018800	1	0	0	1	0	0	0
IPR001272,IPR008210	0	0	0	1	3	1	0
IPR000953,IPR012337,IPR016197	0	0	0	9	4	0	0
IPR000868,IPR001382,IPR003137	0	0	0	0	1	0	0
IPR002917,IPR005645,IPR006575,IPR016135	0	0	0	0	0	0	1
IPR000961,IPR001849,IPR002110,IPR002290,IPR011009,IPR011993,IPR017442,IPR020635,IPR020683	0	0	0	1	0	1	0
IPR001357,IPR012310,IPR012340,IPR016027	0	0	0	0	1	1	0
IPR019150,IPR020683	0	0	0	0	0	0	1
IPR002290,IPR005824,IPR008991,IPR011009,IPR014723,IPR017442,IPR020635	0	0	0	1	0	0	0
IPR001764,IPR002562,IPR002772,IPR012337,IPR017853	0	0	0	0	1	0	0
IPR018959	0	0	1	0	0	0	0
IPR013979,IPR015943	0	0	0	0	1	1	0
IPR001140,IPR003439,IPR003593,IPR011527,IPR020683	0	0	0	0	1	0	0
IPR001272	0	0	0	0	1	0	0
IPR012977	0	1	0	0	0	0	0
IPR001202,IPR011990	1	0	0	1	1	0	2
IPR002060	1	0	1	0	0	0	1
IPR001646	3	3	3	0	0	0	2
IPR001279	1	0	1	0	0	0	0
IPR001242,IPR010828	0	1	0	0	0	0	0
IPR000357,IPR011989,IPR016024,IPR021841	1	0	1	0	1	1	1
IPR000722,IPR006592,IPR007066,IPR007080,IPR007081,IPR007083,IPR015699	1	0	0	1	1	1	1
IPR007526	3	1	1	0	0	1	1
IPR001247,IPR015847,IPR020568	3	2	3	4	3	6	0
IPR002742	0	0	1	0	0	0	1
IPR001680,IPR007009,IPR007148,IPR008978,IPR011046,IPR015943	0	0	0	1	1	0	0
IPR006876	2	1	1	2	2	3	2
IPR000717,IPR003594	0	0	0	0	0	1	0
IPR000089,IPR001078,IPR004167,IPR011053	0	1	3	1	1	1	2
IPR001697,IPR011037,IPR015793,IPR015813	0	0	0	0	1	0	0
IPR013099,IPR014710,IPR018490	0	0	0	1	0	0	0
IPR002498,IPR016034,PF05462	0	0	0	0	0	1	0
IPR002745,IPR006055,IPR012337,IPR013520	1	0	0	0	0	0	0
IPR013528	0	0	1	0	0	0	0
IPR003010,IPR003653	0	0	0	1	0	0	0
IPR000523,IPR002035	1	0	0	0	0	0	0
IPR010492	0	0	1	0	0	0	1
IPR021109	1	1	1	3	21	0	3
IPR001540,IPR013781,IPR015882,IPR015883,IPR017853	0	0	1	0	0	0	0
IPR000073,IPR001683	0	0	0	0	1	0	0
IPR001650,IPR004179,IPR011545,IPR014001	1	1	0	0	0	0	0
IPR003719,IPR016181,IPR022610	1	1	0	2	1	2	1
IPR006562,IPR013999	0	0	1	0	0	1	0
PF04712	0	0	0	1	1	1	0
IPR011687,IPR015151	0	0	0	0	1	0	0
IPR008914	0	3	0	3	1	1	0
IPR000504,IPR012677,PF12353	1	1	0	1	1	1	0
IPR012335,IPR012336,IPR013766,IPR015467,IPR018997	0	1	0	0	0	0	0
IPR019634	1	0	1	0	0	0	1
IPR001926,IPR006076	0	0	0	1	1	0	0
IPR000595,IPR001993,IPR011992,IPR014710,IPR018108,IPR018490	0	1	0	0	0	0	0
IPR008847	0	1	1	0	0	0	2
IPR002143	1	1	1	0	0	1	1
IPR012328,IPR013601,IPR016038,IPR016039	0	1	1	0	0	0	1
IPR001610,IPR004827,IPR011700,IPR013655	0	1	0	0	0	0	0
IPR007815	0	1	0	0	0	1	0
IPR001584,IPR012337,IPR016197	0	0	0	1	0	0	0
IPR005200	2	2	1	16	25	8	1
IPR006849	0	2	1	1	1	0	1
IPR006667	1	0	4	0	0	0	2
IPR002661	1	1	0	0	0	0	0
IPR002020,IPR003781,IPR005811,IPR013816,IPR016040,IPR016102,IPR016141,IPR016143	0	0	0	0	0	1	0
IPR003034,IPR005635	0	0	1	0	0	1	1
IPR002171,IPR008991,IPR012340,IPR014726,IPR016027,IPR022666,IPR022669	1	0	1	1	1	1	1
IPR002478,IPR005155,IPR015947	1	1	1	1	1	1	1
IPR006114,IPR008927,IPR012284,IPR013328	0	0	0	0	0	0	1
IPR009542	1	0	1	0	0	0	1
IPR000306,IPR003104,IPR011011,IPR015425,IPR019309	0	0	0	1	1	0	0
IPR001202,IPR001609	0	0	0	1	0	1	0
IPR005843,IPR005844,IPR005845,IPR005846,IPR016055	1	1	1	1	1	2	2
IPR002290,IPR003591,IPR011009,IPR017442,IPR020635	0	0	0	0	1	0	1
IPR011060,IPR013702,IPR013785,IPR013798,IPR019494	1	0	0	0	0	0	0
IPR004853,IPR013657	0	1	0	0	0	0	0
IPR009792	0	0	0	0	0	1	0
IPR000306,IPR001202,IPR011011,IPR011989,IPR016024	0	0	0	1	1	1	0
IPR001683,IPR003123	0	0	0	1	1	2	1
IPR000310,IPR008286,IPR015421,IPR015424	1	1	0	0	0	0	0
IPR010404	0	1	1	0	0	0	0
IPR004046,IPR010987,IPR012335,IPR012336	0	1	2	0	0	1	2
IPR000873,IPR011047	1	0	0	0	0	0	0
IPR000315,IPR001660,IPR010993,IPR011510	0	0	0	1	0	0	0
IPR000728,IPR001327,IPR010918,IPR016188	0	0	1	0	0	0	0
IPR001248,IPR010095,IPR021027	0	0	0	0	1	0	0
IPR005343	2	1	1	1	1	0	0
IPR011990,IPR012335,IPR012336	1	0	0	0	0	0	0
IPR010828,IPR011038	0	0	1	0	0	0	0
IPR000873,IPR002110,IPR020683	0	0	1	0	0	0	0
IPR004119,IPR011009,IPR012877,IPR015897	0	0	0	0	1	1	0
IPR006613	1	0	0	0	0	0	0
IPR001023,IPR002921,IPR013126	1	0	0	0	0	0	0
IPR008432	0	0	0	0	0	1	0
IPR000819,IPR011611	0	1	0	0	0	0	0
IPR002423,IPR012717	1	1	1	1	1	1	1
IPR003892	1	0	0	1	1	4	0
IPR003439,IPR003593,IPR006876	0	1	0	0	0	0	0
IPR009511	1	0	0	0	0	0	0
IPR005517,IPR014721,IPR020568	0	1	0	0	0	0	0
IPR003656,IPR003877,IPR008979	0	0	0	0	1	0	0
IPR007627,IPR011991,IPR013324,IPR013325	1	2	1	0	0	0	0
IPR005813	1	1	1	1	1	0	1
IPR002200,IPR006970	0	0	0	0	1	0	0
IPR021861	1	1	1	1	1	1	1
IPR000594,IPR009036,IPR016040,IPR019572	2	1	0	0	0	1	0
IPR004398	1	1	1	0	0	0	1
IPR001469,IPR020546	1	2	0	1	0	1	1
IPR000121,IPR008279,IPR015813	0	1	0	0	0	0	0
IPR002198,IPR013120,IPR016040	0	0	1	0	0	0	0
IPR001849,IPR005334,IPR011993	0	0	0	1	0	0	0
IPR011701,IPR016196,PF01306,PF03825	0	0	0	0	1	0	0
IPR003034,IPR011990	0	0	1	0	0	0	0
IPR007701,IPR008030,IPR013857,IPR016040	0	1	0	0	0	0	0
IPR000210,IPR000408,IPR009091,IPR011333,IPR011705,IPR013069	0	0	0	0	0	1	0
IPR007781	0	0	0	1	1	1	0
IPR019165	2	2	1	1	1	1	2
IPR002058	1	2	2	3	6	3	0
IPR001163,IPR006649,IPR010920,IPR021467	0	1	0	0	0	0	0
IPR002048,IPR004843,IPR006186,IPR011992,IPR013235	0	0	0	1	0	0	0
IPR007854	1	1	1	1	1	1	1
IPR001594	17	5	11	11	14	19	5
IPR001450,IPR003439,IPR003593,IPR007209	0	1	0	1	1	1	0
IPR001272,IPR013035	0	0	0	0	1	0	0
IPR011643	2	0	1	0	0	0	0
IPR001087,IPR013830,IPR013831	4	6	6	6	13	5	1
IPR011051,IPR013096,IPR014710	1	0	1	0	0	1	0
IPR001199,IPR013050	1	0	0	0	0	0	0
IPR006045,IPR011051,IPR014710	8	0	0	0	0	0	0
IPR006925,IPR006926	1	1	1	1	1	1	1
IPR000819	2	1	0	2	1	1	1
IPR003750,IPR016027	1	1	1	1	1	1	1
IPR019443	1	1	0	1	1	2	0
IPR000477,IPR001401,IPR002156,IPR012337,IPR015706	0	0	0	0	1	0	0
IPR003959,IPR008921,IPR013748	1	0	0	0	0	0	0
IPR001279,PF00753	6	8	3	3	3	3	5
IPR000197,IPR002999	0	0	0	1	0	0	0
IPR015633	0	0	0	1	0	0	0
IPR009061	0	0	1	0	0	0	0
IPR000560	9	5	5	11	9	13	3
IPR019012	2	1	2	2	2	2	2
IPR001907	6	4	6	1	0	1	6
IPR011992,IPR015757	0	0	0	1	1	2	0
IPR000408,IPR008985,IPR009091	1	0	0	0	0	0	0
IPR006645	0	1	0	0	0	0	0
IPR002821,IPR003692,IPR008040	1	2	1	1	1	1	1
IPR001680,IPR011046,IPR011992,IPR015943,IPR019781	0	0	0	1	2	1	0
IPR013114	1	1	1	0	0	0	1
IPR000219,IPR000306,IPR001849,IPR011011,IPR011993	0	0	0	1	1	1	0
IPR013105	0	1	0	0	0	0	0
IPR000432,IPR007695,IPR007696,IPR007861,IPR016151	0	1	0	0	0	0	0
IPR000782,IPR001214	0	0	0	0	0	0	1
IPR001884,IPR005824,IPR008991,IPR012340,IPR014722,IPR016027,IPR020189	1	1	0	0	0	0	0
IPR004130	3	3	4	4	2	3	3
IPR006554,IPR006555,IPR006935,IPR010614,IPR010643	0	0	1	0	0	0	0
IPR000277,IPR006233,IPR015421,IPR015422,IPR015424	0	1	0	0	0	0	0
IPR001576,IPR015901	1	1	0	0	0	0	0
IPR001478	18	3	28	21	21	26	35
IPR001608	0	0	0	2	2	2	1
IPR000330,IPR000953,IPR014001	0	0	1	0	0	0	0
IPR003954,IPR012677	2	0	1	0	0	1	0
IPR002110,IPR020683,PF05729	0	0	0	0	1	0	0
IPR000741,IPR013785	3	4	2	0	0	0	1
IPR005182	0	0	0	0	0	2	0
IPR007187	0	0	0	0	0	0	2
IPR019135	0	0	1	1	1	1	1
IPR003439,IPR003593,IPR010230	0	0	0	0	0	0	1
IPR011989,IPR016024,PF05804	0	0	0	1	0	1	0
IPR002478,IPR019614	0	1	0	0	0	0	0
IPR004313,IPR009072	0	0	0	1	0	0	0
IPR000195,IPR000306,IPR011011,IPR020683	1	0	0	0	0	0	0
IPR001757,IPR005834,IPR006534	0	2	0	2	0	0	0
IPR011033,IPR014797	0	0	0	0	0	1	0
IPR006670,IPR006671,IPR011028,IPR013763,IPR015454	0	0	1	0	0	0	0
IPR001339,IPR013846,IPR016027	0	1	0	0	0	0	0
IPR007148	0	0	1	0	0	1	0
IPR001830,IPR002044,IPR003337,IPR013783,IPR013784	2	2	0	1	1	1	0
IPR018993	0	0	0	1	1	0	0
IPR015813,IPR021135	1	1	2	0	0	0	2
IPR014812	3	2	2	2	2	2	2
IPR005097,IPR006993,IPR012335	0	0	1	0	0	0	0
IPR001841,IPR007621	0	0	1	0	0	0	0
IPR003593,IPR003959,IPR020793	0	0	1	1	1	1	1
IPR019185	1	1	1	1	1	1	1
IPR008591,IPR021151	0	0	0	1	1	1	1
IPR013719	1	0	1	0	0	0	1
IPR005804,IPR013866	0	0	1	1	1	1	1
IPR000873,IPR009081	0	0	0	0	0	0	1
IPR005843,IPR015590,IPR016055,IPR016161,IPR016162	1	0	0	0	0	0	0
IPR011616,IPR013655	1	0	0	0	0	0	0
PF01946	0	0	0	0	0	1	0
IPR009030	2	0	0	1	1	4	0
IPR002872,IPR011992,IPR015659	0	0	1	0	0	0	1
IPR000571,IPR001005,IPR008913,IPR009057,IPR015609	0	0	0	0	1	0	0
IPR001048,IPR015590,IPR016161,IPR016162,IPR016163	0	1	2	1	1	1	1
IPR003822	0	3	1	0	0	0	2
IPR004875,IPR004906,IPR006600,IPR009057,IPR012287	0	0	0	13	24	3	0
IPR010908,IPR011012	0	2	0	0	0	0	0
IPR000342,IPR001194,IPR016137	1	1	0	0	0	0	0
IPR001202,IPR001752	0	0	0	1	0	1	0
IPR001440,IPR006652,IPR011043,IPR011990,IPR013111,IPR015915	0	0	0	1	0	0	0
IPR004879,IPR008928,IPR012335,IPR012336	1	1	0	0	0	0	0
IPR012943	1	1	0	1	2	0	0
IPR003495	3	0	1	2	1	1	1
IPR007859,PF01946	1	1	0	0	0	0	0
IPR019191	1	2	0	2	2	1	0
IPR000477,IPR000953,IPR005162,IPR012337,IPR016197	0	0	0	0	1	0	0
IPR002903	1	1	1	1	1	1	1
IPR002130,IPR013260,IPR015891	1	0	0	0	0	0	0
IPR000237,IPR009053	0	0	0	0	1	0	0
IPR001247,IPR003029,IPR004087,IPR012162,IPR012340,IPR015847,IPR016027,IPR018111,IPR020568	0	0	0	0	1	0	1
IPR000795,IPR009000,IPR013057,PF11987	0	0	0	1	0	0	0
IPR001537,IPR013123	1	1	0	1	1	1	1
IPR018799	2	0	0	1	1	1	1
IPR002765	0	0	0	0	0	1	0
IPR002917,IPR006169,IPR014100,IPR015349	2	0	0	0	0	0	0
IPR016027	4	2	1	2	2	2	0
IPR004263	12	0	3	0	0	1	4
IPR019365	1	0	0	0	0	0	0
IPR002885,IPR003358	0	0	1	0	0	0	0
IPR004977	1	1	1	1	0	1	1
IPR010743	1	0	0	0	0	0	0
IPR005818,IPR011991	9	2	3	3	2	2	2
IPR001943,IPR004106,IPR011042	1	0	0	0	0	0	0
IPR002041,IPR003577,IPR003579,IPR013753	0	0	0	0	0	0	1
IPR000120,IPR006554,IPR010614	0	0	0	1	1	0	0
IPR001357,IPR003959	0	1	0	0	0	0	0
IPR005018,IPR006593,IPR013050,IPR018825	1	0	0	0	0	0	0
IPR010679	0	1	0	0	0	0	0
IPR005814,IPR005815,IPR015421,IPR015424	0	0	1	0	0	0	1
IPR002492,IPR009057,PF11427	0	0	0	1	0	0	0
IPR001005,IPR001623,IPR009057,IPR014778,IPR015609	0	0	1	0	0	0	1
IPR002290,IPR011009,IPR014778,IPR017442,IPR020635	0	0	0	1	0	0	0
IPR007146,IPR011082	1	1	0	1	1	1	0
IPR000073,IPR000177,IPR001245,IPR002290,IPR011009,IPR020635	0	0	0	1	0	0	0
IPR015310	0	0	0	1	2	2	0
IPR000008,IPR008973,IPR015679	0	0	0	0	0	1	0
IPR001510	0	0	0	2	2	2	0
IPR008833	1	0	0	2	2	2	0
IPR001440,IPR003347,IPR011990	0	1	0	0	0	0	0
IPR000602,IPR011013,IPR011330,IPR011682,IPR015341	1	0	1	1	1	1	0
IPR011046,IPR015943,IPR019781,PF02239	0	0	0	0	0	1	0
IPR002303,IPR009080,IPR010978,IPR013155,IPR019499	0	0	0	0	0	1	0
IPR004108,IPR009016	0	1	1	0	0	0	1
IPR008506	1	1	0	1	1	1	1
IPR020602	1	1	1	1	1	1	1
IPR000008,IPR008973,IPR012968	3	0	0	3	3	2	0
IPR001763,IPR005349,IPR011990	0	0	0	1	0	0	0
IPR004834,IPR013616	0	0	0	1	1	1	0
IPR011011,IPR019787	1	1	0	0	2	1	1
IPR000101	1	1	2	1	1	1	3
IPR001584,IPR001878,IPR012337,IPR013103	0	0	0	4	18	0	0
IPR006696,IPR013111	0	0	0	1	0	0	0
IPR003648,IPR004098,IPR014906	0	0	0	2	1	1	0
IPR001650,IPR006055,IPR011545,IPR012337,IPR013520,IPR014001	1	1	0	0	0	0	0
IPR003593,IPR010448	0	0	0	1	1	1	0
IPR015722	0	0	0	0	1	0	0
IPR003104,IPR015425	2	0	2	1	0	3	2
IPR007087,IPR015880	0	0	0	4	2	4	0
IPR001938	2	2	0	7	9	10	0
IPR011611	7	3	2	3	6	3	4
IPR013112,IPR013121,IPR013130,IPR017938	1	0	1	14	14	18	2
IPR001849,IPR008973	0	0	0	0	0	1	0
IPR002110,IPR013122,IPR020683	1	0	0	0	0	1	0
IPR000873,IPR002372,IPR006163,IPR009081,IPR011047,IPR018391	0	1	0	0	0	0	0
IPR008278	2	3	1	1	1	2	1
IPR012675	0	0	0	1	1	1	0
IPR006846	1	1	1	1	1	1	1
IPR001440,IPR005344,IPR011990	0	0	0	1	0	0	0
IPR007871,PF05253	1	0	0	0	1	1	1
IPR011047	6	0	0	0	0	0	0
IPR006789	1	0	0	1	0	1	0
IPR000008,IPR008973	14	10	8	21	23	24	4
IPR000595,IPR011992,IPR015754,IPR018490	1	0	0	0	0	0	0
IPR000209,IPR006970,IPR009020,IPR015500	0	0	4	0	0	0	0
IPR002300,IPR002303,IPR009008,IPR009080,IPR010978,IPR011321,IPR013155,IPR014729,IPR019499	1	0	1	0	0	0	1
IPR003656	0	0	0	3	3	2	1
IPR001683,IPR007461	0	0	1	0	0	0	0
IPR009447	1	1	1	1	1	1	0
IPR001045	2	1	6	1	2	2	8
IPR007019	1	1	1	2	1	1	0
IPR006133,IPR006134,IPR012337,IPR015088,IPR022762,PF12254	1	1	0	1	1	1	0
IPR001838,IPR003271,IPR013521,IPR014756	0	0	0	1	1	0	0
IPR006553,IPR011992	0	0	0	0	0	1	0
IPR007946	1	1	1	0	0	1	1
IPR001353	15	15	14	8	7	8	17
IPR006597,IPR008985,IPR011990	1	0	0	0	1	0	0
IPR017499	1	0	1	0	0	0	1
IPR002290,IPR011009,IPR017442,IPR020635,IPR020636,IPR020656	1	0	1	0	1	0	1
IPR004881	0	1	0	0	0	0	0
IPR000331,IPR000342,IPR016137	0	0	0	0	1	0	0
IPR015459	2	1	0	0	0	0	1
IPR000529,IPR014717	1	1	0	1	0	1	1
IPR012591,IPR012592,IPR019582	0	0	0	0	0	0	4
IPR005176,IPR009060,IPR014764	0	0	0	0	0	1	0
IPR006076,IPR013698	0	1	0	0	0	0	0
IPR005302,IPR005303,IPR015421,IPR015424	0	0	0	0	0	0	1
IPR000121,IPR002192,IPR008279,IPR013815,IPR015813	0	0	0	0	0	0	1
IPR002108,IPR011989,IPR016024	0	0	0	1	1	0	0
IPR000089,IPR000131,IPR001078,IPR004167,IPR011053	0	1	0	0	0	0	0
IPR001357,IPR001841,PF08190	0	0	0	1	0	0	0
IPR012310	0	1	0	0	0	0	0
IPR002305,IPR002306,IPR014729	1	1	2	1	1	1	2
IPR002528,IPR004166,IPR011009	0	0	0	0	1	0	0
IPR004906	0	0	0	1	5	1	0
IPR001138	28	10	1	0	0	0	4
IPR000210,IPR003593,IPR011333,IPR012337,IPR013069,IPR013089	0	0	0	1	0	0	0
IPR004600	2	0	1	1	1	1	1
IPR001005,IPR004344,IPR009057,IPR012287,IPR014778	0	0	0	1	1	0	0
IPR007225	1	2	1	0	0	0	1
IPR000477,IPR000953,IPR001584,IPR012337,IPR016197,IPR021109	0	0	0	3	4	0	0
PF03283	1	2	0	5	7	4	1
IPR000595,IPR002645	0	0	0	0	0	0	1
IPR013698	1	0	0	0	0	0	0
IPR000504,IPR002004,IPR012677	1	1	1	1	1	1	1
IPR000504,IPR010569,IPR012677	1	0	0	0	0	0	0
IPR007915	1	0	0	0	0	1	0
IPR004160,IPR004161,IPR009000,IPR009001	0	0	0	0	0	1	0
IPR001374	3	1	0	2	2	2	0
IPR003579,IPR011992,IPR013566,IPR013567,IPR013684	0	0	0	0	0	1	0
IPR002085,IPR011032,IPR013149,IPR016040	1	0	0	0	2	1	1
IPR005097,IPR007545	0	0	1	0	0	0	0
IPR000620,IPR002653,IPR004853	0	0	0	0	0	0	1
IPR002290,IPR011009,IPR012942,IPR017442,IPR020635,IPR020636	0	0	0	1	1	0	0
IPR012890	0	0	0	1	1	0	0
IPR000738,IPR004364,IPR004365,IPR009068,IPR012340,IPR016027,IPR018150	2	0	0	0	0	0	0
IPR009244	1	0	1	1	0	1	0
IPR001245,IPR002290,IPR003591,IPR011009,IPR020635	7	0	0	0	0	1	0
IPR011021,IPR011022,IPR014756	0	1	1	6	6	4	1
IPR007627,IPR007630,IPR013325	0	0	1	0	0	0	0
IPR003141,IPR004013,IPR016195	0	0	0	1	1	1	0
IPR002290,IPR011009,IPR016137,IPR017442,IPR020635	1	0	0	0	0	0	0
IPR001478,IPR013543	3	0	0	0	0	0	0
IPR019542	2	1	1	1	1	1	1
IPR000058	3	0	0	2	1	2	0
IPR009006,IPR022643,IPR022644	3	3	3	5	5	2	2
IPR000816,IPR006630,IPR011991,IPR013521,IPR014756,IPR016125	0	0	0	0	1	0	0
IPR005822,IPR005823	1	1	1	1	1	1	1
IPR006102,IPR006103,IPR013781,IPR017853	0	0	0	0	0	0	1
IPR015172,IPR015174,IPR016021,IPR016024	1	1	0	1	1	0	0
IPR001962,IPR003610,IPR014729	0	0	0	0	0	0	1
IPR001926,IPR002912	0	0	1	0	0	0	0
IPR000449,IPR006567,IPR009060,IPR012335,IPR012336,IPR013766,IPR015940,IPR018997	1	0	0	0	0	0	0
IPR001810	0	0	0	1	0	0	1
IPR001478,IPR001895,IPR002110,IPR003123,IPR008937,IPR020683	0	0	0	0	0	1	0
IPR004177	2	1	2	1	1	1	1
IPR000340,IPR002921,IPR020422	0	0	0	0	1	0	0
IPR000449,IPR008081,IPR009060,IPR015940	1	0	0	0	0	0	0
IPR002041,IPR003577,IPR003578,IPR003579,IPR013753,IPR015600	1	1	1	1	1	1	1
IPR001898,IPR004331	1	0	0	1	1	1	0
IPR000209,IPR015500,IPR022229	1	0	1	1	1	0	0
IPR000572	0	1	0	0	0	0	0
IPR001012,IPR006577,IPR009060	0	0	1	0	1	1	1
IPR011044,IPR011046,IPR015943,PF05708	0	0	0	0	1	0	0
IPR002225,IPR016040	6	3	4	1	1	1	1
IPR003358	3	4	6	2	3	3	3
IPR007235	1	1	1	0	1	1	1
IPR004455	2	0	1	0	1	0	0
IPR007213,IPR016181,IPR021121,IPR022610	0	0	0	1	1	1	0
IPR000266,IPR012340,IPR016027	2	2	2	4	3	3	2
IPR000340,IPR007303,IPR020422	0	0	0	1	1	0	0
IPR001878,IPR005162,IPR021109	0	0	0	1	1	1	0
IPR007788,IPR011048,IPR015943	0	0	0	0	1	0	0
IPR007197,IPR013785	1	0	0	0	0	0	0
IPR018641	0	1	1	0	0	0	0
IPR000432,IPR007696,IPR007861	2	2	0	1	1	1	0
IPR000408,IPR001245,IPR002290,IPR009091,IPR011009,IPR020635	1	0	0	0	0	0	0
IPR000192,IPR010111,IPR015421,IPR015424	0	1	0	0	0	0	0
IPR016134	1	0	0	0	0	0	0
IPR007807	0	1	0	0	0	0	0
IPR001005,IPR008468	0	0	0	1	1	0	0
IPR011990,IPR013105	2	1	0	0	4	2	2
IPR006692,IPR011046,IPR015943	1	0	0	0	0	0	0
IPR004853,IPR007345	1	0	0	0	0	0	0
IPR000800,IPR002058,IPR002934	1	0	0	0	0	0	0
IPR004405,IPR005140,IPR005141,IPR005142	1	1	1	1	1	1	1
IPR008985	1	1	1	7	5	5	0
IPR000210,IPR000306,IPR001509,IPR011011,IPR011333,IPR011989,IPR013069,IPR016024,IPR016040	0	0	0	0	1	0	0
IPR006941	0	0	0	1	0	0	0
IPR001498,IPR009071,IPR020568	0	0	0	0	0	0	1
IPR003961,IPR008957,IPR010993,IPR011510	0	0	0	1	1	0	0
IPR004886,IPR017853	0	0	1	8	12	11	0
IPR008336,IPR011010,IPR013030,IPR013499,IPR013500,IPR014711,IPR014727	1	1	1	1	0	1	1
IPR004583,IPR018326,IPR018327	0	0	0	0	0	0	1
IPR011257	2	1	0	0	0	0	1
IPR001698,IPR005162,IPR013242,IPR021109	0	0	0	0	1	0	0
IPR000209,IPR008979,IPR015500,IPR022751	0	0	0	1	0	0	0
IPR002182,IPR011990,IPR013105,IPR019734	1	0	0	0	0	0	0
IPR001932,IPR002290,IPR011009,IPR017442	0	0	0	0	1	0	0
IPR000924,IPR004046,IPR010987,IPR011035,IPR020056,IPR020058,IPR020059,IPR020061	0	1	0	0	0	0	0
IPR001580,IPR008985,IPR013320	0	1	0	0	0	0	0
IPR008217	2	2	5	1	1	1	2
IPR001382,IPR008985	1	0	0	0	0	0	0
IPR010433	0	0	1	0	0	0	1
IPR021025	1	0	0	0	0	0	1
IPR000253,IPR002290,IPR008984,IPR011009,IPR017442	1	0	0	0	0	0	0
IPR002655,IPR006090,IPR006091,IPR009075,IPR009100,IPR012258,IPR013764,IPR013786	0	1	0	2	2	1	0
IPR000341	0	0	0	0	0	1	0
IPR000467,IPR012677	0	1	0	0	0	0	0
IPR005445,IPR005821	2	0	0	0	1	1	0
IPR010286	1	1	0	0	1	0	1
IPR013744	1	0	1	0	0	0	1
IPR013762	0	0	0	4	8	0	0
IPR011009,IPR016477	3	1	1	0	0	0	1
IPR003961,IPR006652,IPR008957,IPR011043,IPR015915	0	0	0	0	1	0	0
IPR002110,IPR011993,IPR020683	1	0	0	0	0	0	0
IPR000408,IPR006840,IPR009091	0	1	1	0	0	0	1
IPR000008,IPR007632	0	0	0	0	1	0	0
IPR000253,IPR001680,IPR008984,IPR011046,IPR015943,IPR019781	1	1	1	0	1	1	0
IPR000511	2	1	2	1	1	2	2
IPR001298,IPR004273,IPR011043,IPR011498,IPR011704,IPR013602,IPR013783,IPR014756,IPR015915,IPR017868	1	0	0	0	0	0	0
IPR008172,IPR012177	0	0	1	0	0	0	1
IPR001876,IPR011992,IPR022099,IPR022105	0	1	0	0	0	0	0
IPR018706	0	0	1	0	0	0	1
IPR003034,IPR005160,IPR005161,IPR006164,IPR016194	1	1	0	1	0	0	0
IPR021128	0	0	0	8	6	5	0
IPR000727,IPR006828	0	1	0	0	0	0	0
IPR006620,IPR021067	1	0	0	0	0	1	0
IPR000644,IPR001667,IPR002048,IPR003156,IPR011992,IPR018248	0	0	0	0	0	0	1
IPR000449,IPR000626,IPR009060,IPR015496,IPR015940	0	0	0	0	0	0	1
IPR000608,IPR016135,IPR019309	1	0	0	0	0	0	0
IPR002110,IPR011990,IPR020683	1	1	0	2	1	0	0
IPR003439,IPR003593,IPR010509,IPR011527	2	0	1	0	0	1	3
IPR002784,IPR005824	0	0	0	0	0	0	1
IPR009019,IPR018111	0	0	1	0	0	0	0
IPR009057,IPR012287,IPR014778	2	0	0	1	0	0	0
IPR019310	1	1	0	1	1	1	0
IPR007502,IPR011709	2	1	0	0	0	0	0
IPR003265,IPR011257,IPR012294,IPR012904	1	0	0	0	0	1	1
IPR001086,IPR004125,IPR008238,IPR020822	0	0	0	1	0	0	0
IPR016021,IPR016024	0	1	0	0	0	0	0
IPR000559	2	2	1	1	1	1	1
IPR000795,IPR004161,IPR009000,IPR009001,IPR015256	1	1	1	1	1	1	1
IPR002043,IPR005122	1	1	2	1	1	1	2
IPR000659,IPR009002,IPR011576,IPR012349,IPR020683	1	0	0	0	0	0	0
IPR002585,IPR007667	0	0	0	0	1	0	0
IPR000771,IPR013785	1	1	2	3	1	1	3
IPR002290,IPR011009,IPR015783,IPR017442,IPR020635	0	0	1	1	2	1	0
IPR000172,IPR007867	4	8	5	5	6	2	2
IPR003200	0	1	1	0	0	0	0
IPR001283,IPR002889,IPR013994,IPR014044	3	0	0	0	0	0	0
IPR003439,IPR003593,IPR013525	14	21	12	47	52	27	6
IPR000257,IPR006145,IPR006361,IPR020103	0	0	0	0	0	0	1
IPR000209,IPR002889,IPR013994	1	0	0	0	0	0	0
IPR001609,IPR001849,IPR020683	0	1	0	1	1	0	0
IPR019079	0	1	0	0	0	0	1
IPR004794,IPR016193	0	0	1	0	0	0	1
IPR000569,IPR002290,IPR011009,IPR011043,IPR015915,IPR017442	1	0	0	0	0	0	0
IPR000640,IPR000795,IPR004161,IPR005517,IPR009000,IPR009022,IPR014721,IPR020568	2	1	1	1	1	1	1
IPR013915	0	1	0	0	0	0	0
IPR007345	1	0	3	0	0	0	2
IPR010748	1	0	0	0	0	0	0
IPR000583,IPR001680,IPR002933,IPR011046,IPR015943,IPR019781	0	1	0	0	0	0	0
IPR004345	5	4	3	4	2	6	3
IPR001680,IPR001752,IPR005112,IPR011046,IPR015943,IPR019781	0	0	0	1	0	0	0
IPR004908	0	1	0	0	0	0	0
IPR002200,IPR002227,IPR008922	0	0	0	0	1	0	0
IPR000577,IPR018484,IPR018485	1	2	4	2	3	2	2
IPR007851,IPR018034	1	2	1	1	1	0	0
IPR010849	0	0	0	0	0	1	0
IPR010662	0	1	1	0	0	0	1
IPR011028,IPR013922	1	0	2	2	2	2	2
IPR008778,IPR011051,IPR012093	0	0	0	0	2	0	0
IPR003617,IPR010990,IPR017923	0	0	0	0	0	1	1
IPR022192	0	1	0	0	0	0	0
IPR000571,IPR011053,IPR019165	0	0	0	0	0	1	0
IPR002618	4	4	3	4	3	4	4
IPR011333,IPR013069	0	0	0	0	0	0	2
IPR000340,IPR002110,IPR020683	1	0	0	0	0	0	0
IPR000477,IPR001584,IPR012337,IPR021067	0	0	0	1	0	0	0
IPR004790	0	0	0	0	1	1	0
IPR003607,IPR006674	1	2	1	2	4	3	2
IPR001848	1	1	1	1	1	1	1
IPR001023,IPR013126	19	12	12	18	22	13	14
IPR000403,IPR001849,IPR011009,IPR011011,IPR011993,IPR015433	0	0	0	0	0	1	0
IPR012988	0	1	0	0	0	0	0
IPR000572,IPR001199,IPR001433,IPR005066,IPR008333,IPR014756,IPR017938	1	1	1	1	1	1	1
IPR000504,IPR001876,IPR012677	1	0	0	0	0	1	0
IPR002290,IPR011009,IPR017442,IPR020635,IPR021027	0	0	0	0	1	0	0
IPR000270,IPR000433	0	0	0	0	1	0	0
IPR003265,IPR010569,IPR011257,IPR012294,IPR012904,IPR014044	0	0	0	1	1	0	0
IPR001623	5	2	6	3	3	4	4
IPR007704	1	0	1	0	0	1	1
IPR003782,IPR012335	0	0	0	0	1	0	0
IPR010640	0	0	2	0	0	0	1
IPR007527,IPR018289	0	0	0	1	1	0	0
IPR000795,IPR004161,IPR009000,IPR009022,IPR020568	0	1	0	0	0	0	0
IPR011430,IPR016024	1	1	1	1	1	1	0
IPR001372	9	2	1	7	2	9	3
IPR001763	8	6	13	6	7	10	12
IPR003577,IPR003578,IPR003579,IPR013753,IPR015598	0	0	0	1	1	0	0
IPR008030,IPR013857,IPR016040	1	1	0	0	0	0	0
IPR003593,IPR003959,IPR021149	0	0	0	0	1	0	0
IPR010314	1	1	0	0	0	0	0
IPR010309	1	1	0	1	0	0	0
IPR002218	1	1	1	1	1	1	1
IPR011513	1	1	0	1	1	1	0
IPR004875	5	0	0	36	57	2	0
IPR011989,IPR012959,IPR016024	1	0	1	0	0	0	1
IPR001993	2	1	2	1	0	0	3
IPR001876,IPR008985	0	0	0	1	1	0	0
IPR004364,IPR018150	0	0	0	0	0	0	1
IPR006759	1	0	0	0	0	0	0
IPR011115,IPR011116,IPR011130	1	1	1	0	0	0	1
IPR001005,IPR009057,IPR012287,IPR014778,IPR015495,IPR020186	0	0	0	0	1	0	0
IPR004340	1	0	1	0	0	1	2
IPR011502	1	0	0	1	1	1	1
IPR001269,IPR003604,IPR013785	0	0	0	0	1	0	0
IPR001199,IPR004835	0	0	0	0	0	0	1
IPR000177,IPR016288	0	0	0	0	0	1	0
IPR000717,IPR011991,IPR013143	2	1	2	1	2	2	1
IPR000873,IPR006163,IPR009081,IPR011004	0	1	2	0	0	0	0
IPR000897,IPR003593,IPR004125,IPR013822	1	1	1	1	1	1	1
IPR002889,IPR011041,IPR011042,IPR013994,PF07995	1	0	0	0	0	0	0
IPR003877,IPR019589	0	0	0	0	0	1	0
IPR002641,IPR006689,IPR016035,IPR021771	1	1	2	3	2	2	2
IPR011009,IPR020683	0	0	1	0	0	1	0
IPR003337	2	2	0	0	0	3	0
IPR005821,IPR015925	0	0	0	0	0	1	0
IPR018307	0	1	0	0	0	0	0
IPR010723	0	1	0	0	0	0	0
IPR003029,IPR012340,IPR016027,IPR018974	0	0	1	0	0	0	0
IPR000722,IPR006592,IPR007066,IPR007080,IPR007081,IPR007083,IPR015700	1	1	1	1	1	1	1
IPR001433,IPR006062,IPR011060,IPR013785,IPR015701,IPR017938	0	1	0	0	0	0	0
IPR000053,IPR000312,IPR013102,IPR017459,IPR020072	0	0	1	0	0	0	1
IPR001584,IPR005162,IPR012337	0	0	0	1	9	0	0
IPR003737,IPR004547,IPR006148	0	1	0	0	0	0	0
IPR008957	5	1	0	4	1	4	3
IPR011028,IPR013763,IPR015429,IPR015432	0	0	1	0	0	0	0
IPR003890,IPR003891,IPR016024	1	0	0	0	0	0	1
IPR001017	2	3	3	2	2	1	4
IPR000999,IPR011545	0	0	0	1	0	0	0
IPR001140,IPR011527	1	4	0	11	7	3	0
IPR000408	0	0	0	0	0	1	0
IPR009400	1	1	1	0	1	1	0
IPR001849,IPR006613,IPR006614,IPR010482,IPR011993	0	0	0	1	1	1	0
IPR007496	0	0	0	2	3	1	0
IPR001401	5	6	3	3	3	2	4
IPR004226	1	1	1	1	0	1	1
IPR000225,IPR011989,IPR016024	13	3	2	4	13	8	4
IPR011989,IPR013721,IPR016024	0	1	0	0	0	0	0
IPR001680,IPR011046,IPR015943,IPR016040,IPR019781	0	0	0	0	0	0	1
IPR012932	1	0	1	0	0	1	0
IPR000795,IPR007034,IPR012948	0	0	0	0	0	1	0
IPR011128,IPR016040	0	1	0	0	0	0	0
IPR005835,IPR011004	0	0	1	1	2	2	0
IPR001179,IPR002130,IPR011990,IPR015891	1	0	1	0	0	1	0
IPR009348	1	1	1	1	3	1	1
IPR004152,IPR008942	0	0	0	0	1	0	0
IPR001351,IPR004044,IPR009019	1	1	1	1	1	1	1
IPR010929	0	0	0	0	0	3	0
IPR000859,IPR008985,IPR010606	0	0	0	0	0	1	0
IPR001245,IPR011009,IPR020636,IPR020662	0	0	0	0	0	1	0
IPR000209,IPR001537,IPR015500	0	0	0	1	1	0	0
IPR008428	0	1	0	0	0	0	0
IPR002917,IPR004396,IPR013029	0	0	0	0	0	0	1
IPR000194,IPR000793,IPR004100,IPR017458,IPR018118	1	0	1	0	0	0	2
IPR001498,IPR006035,IPR006575,IPR014033,IPR016135,IPR020568	0	0	0	1	0	0	0
PF10979	0	0	0	0	0	0	1
IPR005314	0	0	1	0	0	1	1
IPR003593,IPR003959,IPR007330	1	0	0	0	0	1	0
IPR000306,IPR003595,IPR010569,IPR011011	0	0	0	0	0	1	0
IPR005839,IPR006638,IPR007197,IPR013785	0	0	0	0	0	1	0
IPR002293	1	0	0	1	1	4	1
IPR005607	2	2	2	5	4	4	3
IPR006204,IPR013750,IPR014721,IPR019539,IPR020568	2	1	1	4	0	2	1
IPR000330,IPR001965,IPR011011,IPR014001	0	0	0	0	0	1	0
IPR000210,IPR006652,IPR011043,IPR011333,IPR011498,IPR011705,IPR013069,IPR013089,IPR015915	0	0	0	1	0	0	0
IPR000210,IPR003877,IPR011333,IPR011705,IPR013069,IPR013089	1	0	0	0	0	0	0
IPR019330	0	0	0	0	1	1	0
IPR005161,IPR006164,IPR016194	1	0	1	0	0	0	1
IPR004636,IPR005814,IPR015421,IPR015424	1	1	1	2	1	1	1
IPR003593,IPR003959,IPR013093,IPR019489	0	1	2	0	1	1	4
IPR006671,IPR011028,IPR013763,IPR019012	0	1	0	0	0	0	0
IPR008594,IPR011146,PF11969	1	1	0	0	0	0	1
IPR001300,IPR022682	3	1	0	2	3	2	0
IPR007314	2	1	1	0	0	0	1
IPR004693	0	0	4	0	0	0	3
IPR000795,IPR009000,IPR009001	0	0	0	1	1	0	0
IPR006694	2	6	7	3	3	3	4
IPR014830	0	0	3	0	0	0	5
IPR000477,IPR002156,IPR012337,IPR015706	0	0	0	9	2	0	0
IPR000595,IPR002048,IPR005821,IPR011992,IPR013621,IPR014710,IPR018248,IPR018490	0	0	0	0	0	0	1
IPR001199	9	7	9	5	7	7	10
IPR000595,IPR001932,IPR002290,IPR011009,IPR014045,IPR014710,IPR015655,IPR017442,IPR018490	1	0	0	1	1	1	0
IPR000504,IPR012677,IPR015464	1	1	1	1	1	1	1
IPR001965,IPR004022,IPR011011,IPR018500,IPR019787	0	0	0	0	0	1	0
IPR002143,IPR004143,IPR016095	0	0	0	1	0	0	0
IPR001487,IPR003593,IPR003959	1	0	0	0	0	0	0
IPR018828	0	0	0	0	1	1	0
IPR003323	7	7	4	6	6	6	4
IPR000300,IPR005135,PF05462	0	0	0	1	2	1	0
IPR004183	1	0	1	6	9	5	1
IPR001245,IPR001478,IPR002290,IPR003126,IPR011009,IPR013993,IPR020635	0	0	0	0	1	0	0
IPR000031,IPR003135,IPR005875,IPR011054,IPR013816,IPR013817,IPR016185	1	1	1	1	1	0	1
IPR002073,IPR003607	3	0	1	1	1	2	2
IPR001697,IPR015793,IPR015813	0	0	0	0	6	0	0
IPR005046	0	0	2	0	0	0	0
IPR013878,IPR016024	2	1	1	2	2	2	1
IPR003347,IPR013129,IPR022364	1	0	0	0	0	0	0
IPR000868,IPR004344	0	0	1	0	0	0	1
IPR003594	6	2	3	1	2	0	4
PF02374	2	3	2	1	1	1	3
IPR006204,IPR013750,IPR014721,IPR020568	1	2	2	2	2	2	1
IPR009846	1	1	1	1	1	1	1
IPR002143,IPR016094	1	0	1	1	0	0	1
IPR000891,IPR005675,IPR013709,IPR013785	1	0	1	0	0	0	1
IPR002048,IPR011992	6	0	3	5	1	4	0
IPR015804	0	0	0	0	0	0	1
IPR006086	0	1	0	0	0	0	0
IPR008902,IPR008928	0	0	0	4	3	0	0
IPR000217,IPR002452,IPR003008,IPR008280,IPR018316,IPR019746	3	1	1	7	7	3	1
IPR005122	2	1	1	0	0	1	0
IPR007199,IPR012340,IPR016027	1	0	0	0	0	0	0
IPR000008,IPR001164,IPR008973,IPR011992	0	0	0	1	1	0	0
IPR000449,IPR000626,IPR001623,IPR009060,IPR015940,IPR019103,IPR021109,PF11976	0	0	0	1	1	0	0
IPR002123	10	8	6	6	6	9	9
IPR001757,IPR005834,IPR008250	1	3	3	2	3	6	5
IPR003428	1	0	1	0	1	1	1
IPR003577,IPR003578,IPR003579,IPR013753,IPR015601	0	0	0	0	0	0	1
IPR003140	2	3	3	3	3	3	4
IPR003439,IPR003593,IPR013525,IPR015414	0	0	0	0	1	0	0
IPR000594,IPR009036,IPR016040	5	5	4	5	4	8	4
IPR011046,IPR015943	26	16	13	32	34	31	15
IPR002937,IPR003333	1	1	1	0	0	0	1
IPR006606	0	0	0	1	0	0	0
IPR022185	0	0	0	4	5	4	0
IPR002934,IPR007010,IPR007012,IPR011068	1	0	1	2	2	3	1
IPR009730	2	1	1	1	1	1	0
IPR011990,IPR020683	0	0	0	0	1	0	0
IPR009668,PF04801	0	1	0	0	0	0	0
IPR019162,PF11793	1	0	0	1	1	1	1
IPR007115	1	2	2	0	1	0	1
IPR000571,IPR021025	0	0	0	0	0	1	0
IPR002553,IPR008152,IPR008153,IPR011989,IPR013041,IPR016024	1	0	1	1	1	1	1
IPR001433,IPR003097,IPR008254,IPR017938	1	1	1	1	1	1	1
IPR013109,PF08007	2	3	4	2	2	2	5
IPR006555	1	0	0	1	1	0	0
IPR001440,IPR002777,IPR009053,IPR011990,IPR019734	0	1	0	1	1	1	0
IPR000477,IPR005162,IPR012337,IPR018061,IPR021109	0	0	0	0	1	0	0
IPR009361	1	0	1	1	1	1	1
IPR012936	3	3	3	4	2	4	3
IPR002573,IPR011009	3	2	2	2	3	2	2
IPR001214,IPR002290,IPR011009,IPR017442	0	0	0	1	0	0	0
IPR008580,IPR013535	0	0	0	1	0	1	0
IPR003674,IPR020683	0	0	2	0	0	0	1
IPR021966,PF11931	0	1	0	0	0	0	0
IPR009051,IPR021039	1	0	0	0	0	0	0
IPR000086,IPR002290,IPR008973,IPR011009,IPR015797,IPR017442,IPR020635	0	0	0	1	0	0	0
IPR001650,IPR004589,IPR010666,IPR011545	0	0	0	0	2	0	0
IPR000640,IPR004161,IPR005517,IPR009000,IPR009022,IPR020568	0	0	0	0	1	0	0
IPR000891,IPR003379,IPR013785	0	1	0	0	0	0	0
IPR002097,IPR005455	1	0	0	0	0	0	0
IPR011046,IPR011990,IPR015943	0	0	1	1	1	1	0
IPR005146,IPR005147,IPR009061	1	1	1	0	0	1	1
IPR001944,IPR013781,IPR017853	0	0	1	1	1	0	0
IPR004304	0	0	3	0	0	0	0
IPR002719,IPR002720,IPR011028,IPR013763	1	0	1	0	0	0	0
IPR009737	0	0	0	0	0	1	0
IPR000164,IPR000873,IPR009072	0	1	0	0	0	0	0
IPR012677	1	0	1	2	2	1	1
IPR000924,IPR020058	0	0	0	0	0	1	0
IPR013211	0	0	0	0	0	0	3
IPR002842	1	0	1	1	1	1	1
IPR000198,IPR004012,IPR006571,IPR006816,IPR008936,PF07534	0	1	0	0	0	1	0
IPR001440,IPR002130,IPR011990,IPR015891	0	1	0	0	0	0	0
IPR002547,IPR012340,IPR016027	3	1	5	4	4	3	4
IPR000738,IPR009068	0	0	0	0	0	0	2
IPR011044,IPR011046,IPR015943	2	0	0	0	0	0	0
IPR006970,IPR008979	0	0	0	0	0	0	1
IPR008011	2	7	3	6	5	12	1
IPR002553,IPR011989,IPR016024	5	4	3	2	3	4	3
IPR019455	0	0	0	1	0	0	0
IPR003210	1	0	0	0	0	0	0
IPR007466	1	1	1	0	0	0	0
IPR018289	8	0	0	18	20	5	0
IPR000008,IPR001478,IPR008973,IPR009543	1	0	0	0	0	0	1
IPR012337,IPR013103	0	0	0	8	12	0	0
IPR003333,IPR013216	0	0	0	0	1	0	0
IPR009904,PF07281	1	1	0	0	0	0	0
IPR001805,IPR011611	1	2	1	1	1	1	1
IPR001487,IPR010405	1	1	0	2	1	1	0
IPR006076,IPR016040	0	0	1	1	1	1	1
IPR000177,IPR000254	0	0	0	1	1	0	0
IPR002300,IPR014729,IPR018353	0	1	0	0	0	0	0
IPR006683	2	2	0	3	4	7	0
IPR001498,IPR020568	1	0	1	0	0	1	1
IPR002060,IPR003358	0	0	0	0	0	0	1
IPR006677,IPR011856	1	1	0	0	0	2	1
IPR000403,IPR001263,IPR011009,IPR015433,IPR016024,IPR018490	0	0	0	0	0	1	0
IPR010750	5	2	3	1	1	1	2
IPR007788,IPR011044	0	0	1	1	0	0	1
IPR001214,IPR009071	0	0	0	0	0	0	1
IPR021718	0	1	0	0	0	0	0
IPR002933,IPR011650	4	4	3	5	6	5	3
IPR000644,IPR001093,IPR013785	1	2	1	1	1	1	1
IPR002999,IPR018997	0	0	0	1	0	0	0
IPR008417,IPR022091	0	0	0	0	0	1	0
IPR019095	0	0	0	1	1	1	0
IPR000597,IPR009000	2	3	2	2	2	2	2
IPR000788,IPR008926,IPR013509	1	0	0	0	0	0	0
IPR009006,IPR022643	2	0	0	0	0	1	0
IPR000626,IPR002906	1	0	1	1	1	1	1
IPR000668,IPR000682	0	0	0	1	0	0	0
IPR002573,IPR011009,IPR020683	0	0	0	1	0	0	0
IPR000173,IPR016040,IPR020828,IPR020829	1	0	0	0	0	0	0
IPR006895,IPR006896	0	2	1	0	0	0	0
IPR001752,IPR003034	1	0	0	0	0	0	0
IPR001310,IPR011146,IPR011151,PF11969	0	0	0	1	2	1	0
IPR001854,IPR010729	0	0	1	1	0	0	0
IPR000043,IPR004839,IPR015421,IPR015424,IPR015878	0	1	0	0	0	0	0
IPR005844,IPR005845,IPR016055	1	0	0	0	0	0	0
IPR002300,IPR003008,IPR008280,IPR009008,IPR009080,IPR013155,IPR014729,IPR018316,IPR018353,IPR019746	0	1	0	0	0	0	0
IPR000795,IPR004160,IPR009000,IPR009001	0	0	2	1	2	1	2
IPR000728,IPR002376,IPR010918,IPR011054,IPR013815,IPR013816,IPR013817,IPR013982,IPR016185,IPR016188,IPR020560,IPR020561,IPR020562	0	0	0	1	1	1	0
IPR003593,IPR010488,IPR013525	0	0	0	1	0	1	0
IPR005135,IPR016202	0	0	0	0	3	0	0
IPR001452,IPR004148	0	1	0	0	0	0	0
IPR001208,IPR012340,IPR016027	3	3	6	5	4	4	5
IPR001179,IPR001202,IPR001660,IPR010993,IPR021129	1	0	0	0	0	0	0
IPR007588,IPR018289	0	0	0	1	8	0	0
IPR001650,IPR007502,IPR011709	0	1	1	0	0	0	0
IPR002290,IPR011009,IPR011992,IPR017442,IPR020636,IPR020642	0	0	0	0	0	0	1
IPR008590	0	1	0	1	1	1	0
IPR000537,IPR011989,IPR016024	0	1	0	0	0	0	0
IPR018613	1	0	0	1	0	1	0
IPR006941,IPR012337	2	3	2	3	2	3	2
IPR022036	1	1	0	0	0	0	0
IPR002737	1	2	1	1	1	1	1
IPR010742,PF07019	1	0	0	0	0	0	0
IPR000228,IPR001130,IPR006652,IPR011043,IPR013792,IPR015915,IPR015992	0	0	0	1	0	0	0
IPR000269,IPR015798,IPR015800,IPR015801,IPR015802,IPR016182	1	1	0	4	5	0	0
IPR002553,IPR011710,IPR011989,IPR016024	1	1	1	0	0	0	1
IPR001327,IPR013027	4	4	3	4	8	6	7
IPR002085,IPR011032,IPR013149,IPR020843	0	0	1	0	0	0	0
IPR003958	0	0	0	0	1	0	0
IPR000959,IPR002290,IPR011009,IPR015728,IPR017442,IPR020635,IPR020636	1	0	1	1	1	0	1
IPR001012,IPR018997,IPR021569	0	0	0	0	1	0	0
IPR000477,IPR001584,IPR012337,IPR013242	0	0	0	1	16	0	0
IPR000409,IPR001680,IPR011046,IPR015943	1	0	0	0	0	0	0
IPR000772,IPR006652,IPR008997,IPR011043,IPR013089,IPR013783,IPR014756,IPR015202,IPR015916	0	0	1	0	0	0	0
IPR017853	2	2	1	15	14	9	2
IPR000131	2	2	2	1	1	1	2
IPR016038,IPR020616	0	1	0	0	0	0	0
IPR000432,IPR007695,IPR016151	0	0	1	0	0	0	0
IPR001841,IPR003892,IPR018957	0	0	0	1	0	1	0
IPR000569	9	9	9	20	19	49	8
IPR002586,IPR011698	0	0	0	0	0	0	1
IPR000884,IPR003961,IPR008957	0	0	0	0	0	1	0
IPR021259	0	0	0	1	1	4	0
IPR001451,IPR011004,PF12464	0	0	1	1	0	0	0
IPR007365,IPR007484	0	0	0	1	1	0	0
IPR001283,IPR002889,IPR006209,IPR013994,IPR014044	1	0	0	0	0	0	0
IPR001849,IPR002290,IPR011009,IPR017442,IPR020635,IPR020636	0	0	0	1	0	0	0
IPR000432,IPR007695,IPR007696,IPR007860,IPR007861,IPR016151	0	0	0	1	1	1	0
IPR005113	0	0	0	0	1	0	0
[truncated: 6,718 more rows]
