# Supplementary material for: Genome, Functional Gene Annotation, and Nuclear Transformation of the Heterokont Oleaginous Alga Nannochloropsis oceanica CCMP1779
Source: PLoS Genet. 2012 Nov 15;8(11):e1003064. doi: 10.1371/journal.pgen.1003064 (PMC3499364; doi:10.1371/journal.pgen.1003064)
Supplement: Table S25 — Predicted subcellular localization of proteins. (XLSX) [file pgen.1003064.s038.xlsx]

## Sheet: Chloroplast
ID	Description	Name	HECTAR prediction	Confidence Score Signal Peptide	Confidence Score Transit Peptide
NannoCCMP1779|6260-mRNA-1.m	Photosystem II accessory protein		No N-terminal target peptide found	0.7758
NannoCCMP1779|4453-mRNA-1	4-diphosphocytidyl-2c-methyl-d-erythritol kinase	CMK	No N-terminal target peptide found	0.6874
NannoCCMP1779|501-mRNA-1.m	zeta Carotene Desaturase	ZDS	No N-terminal target peptide found	0.8881
NannoCCMP1779|6819-mRNA-1	Glutamate ammonia ligase		No N-terminal target peptide found	0.8925
NannoCCMP1779|4227-mRNA-1.m	4-diphosphocytidyl-2c-methyl-d-erythritol synthase	CMS	No N-terminal target peptide found	0.8812
NannoCCMP1779|10288-mRNA-1.m	Phytoene Synthase	PSY	No N-terminal target peptide found	0.8693
NannoCCMP1779|8010-mRNA-1.m	Ferrochelatase-2, putative chloroplast precursor		No N-terminal target peptide found	0.885
NannoCCMP1779|1998-mRNA-1.m	plastidic ATP/ADP transporter		No N-terminal target peptide found	0.8046
NannoCCMP1779|6822-mRNA-1.m	Zeaxanthin epoxidase	ZEP	No N-terminal target peptide found	0.8446
NannoCCMP1779|5763-mRNA-1.m	Serine type protease, similar to Protease Do-like 1, chloroplast precursor		No N-terminal target peptide found	0.8787
NannoCCMP1779|10028-mRNA-1.m	plastid division protein FtsZ		No N-terminal target peptide found	0.8001
NannoCCMP1779|8367-mRNA-1	violaxanthin/chlorophyll a binding protein precursor		No N-terminal target peptide found	0.5848
NannoCCMP1779|1669-mRNA-1.m	1-deoxy-D-xylulose-5-phosphate synthase	DXS	No N-terminal target peptide found	0.8879
NannoCCMP1779|6637-mRNA-1.m	UDP-sulfoquinovose synthase	SQD1	Plastid	0.8207	0.9623
NannoCCMP1779|10463-mRNA-1.m	Photosystme II reaction center protein M		Plastid	0.7884	0.6008
NannoCCMP1779|9987-mRNA-1	ribosome recycling factor		Plastid	0.7774	0.8763
NannoCCMP1779|11167-mRNA-1.m	plastid division protein FtsZ		Plastid	0.6705	0.9496
NannoCCMP1779|9007-mRNA-1.m	geranylgeranyl pyrophosphate synthase	GGPP	Plastid	0.7165	0.8823
NannoCCMP1779|8130-mRNA-1.m	pyruvate kinase 1		Plastid	0.721	0.9232
NannoCCMP1779|4383-mRNA-1.m	ALA dehydratase		Plastid	0.8636	0.9269
NannoCCMP1779|5379-mRNA-1	chloroplast ATPase gamma subunit precursor		Plastid	0.6919	0.809
NannoCCMP1779|3819-mRNA-1.m	nuclear-encoded-like protein of chloroplast gro		Plastid	0.7974	0.9356
NannoCCMP1779|6650-mRNA-1.m	NADPH-protochlorophyllide Oxidoreductase, light dependent	POR1	Plastid	0.7547	0.9177
NannoCCMP1779|5776-mRNA-1.m	Isopentenyl diphosphate:dimethylallyl diphosphate synthase	IDS	Plastid	0.7515	0.9174
NannoCCMP1779|2457-mRNA-1.m	isopentenyl diphosphate dimethylallyl diphosphate isomerase	IDI	Plastid	0.5066	0.8195
NannoCCMP1779|5038-mRNA-1.m	Geranyl geranyl reductase	GGR	Plastid	0.8405	0.9421
NannoCCMP1779|8941-mRNA-1.m	Chorismate synthase		Plastid	0.5338	0.719
NannoCCMP1779|6381-mRNA-1.m	plastid translation elongation factor EF-G		Plastid	0.8024	0.9629
NannoCCMP1779|4802-mRNA-1.m	Phytoene desaturase, chloroplast precursor		Plastid	0.8027	0.9605
NannoCCMP1779|9742-mRNA-1.m	L-ascorbate peroxidase		Plastid	0.8309	0.5799
NannoCCMP1779|7869-mRNA-1.m	3-isopropylmalate dehydrogenase		Plastid	0.803	0.7849
NannoCCMP1779|5778-mRNA-1.m	Cysteine synthase		Plastid	0.7092	0.7968
NannoCCMP1779|4348-mRNA-1	Sulfolipid synthase	SQD2	Signal peptide	0.7487
NannoCCMP1779|7349-mRNA-1.m	ATP-dependent chaperone ClpB		Signal peptide	0.7383
NannoCCMP1779|9471-mRNA-1.m	Alb3 homolog, thylakoidal inner membrane insertase		Signal peptide	0.7651
NannoCCMP1779|8530-mRNA-1.m	adenylate kinase, putative		Signal peptide	0.842
NannoCCMP1779|9262-mRNA-1.m	ferredoxin dependent nitrite reductase		Signal peptide	0.7469
NannoCCMP1779|1077-mRNA-1.m	Cytochrome b6-f complex iron-sulfur subunit		Signal peptide	0.6673
NannoCCMP1779|6007-mRNA-1.m	Ketol-acid reductoisomerase		Signal peptide	0.7281
NannoCCMP1779|4978-mRNA-1	Ferredoxin dependent Glutamate Synthase		Signal peptide	0.725
NannoCCMP1779|2494-mRNA-1.m	putative rubisco expression protein		Signal peptide	0.7023
NannoCCMP1779|3918-mRNA-1.m	2C-methyl-D-erythritol-2,4-cyclodiphosphate synthase	MCS	Signal peptide	0.7761
NannoCCMP1779|11663-mRNA-1.m	Glutathione reductase		Type II signal anchor	0.4686
NannoCCMP1779|11475-mRNA-1.m	Violaxanthin deepoxidase	VDE	Type II signal anchor	0.4803

## Sheet: Mitochondria
ID	Description	Name	HECTAR prediction	Confidence Score
NannoCCMP1779|3052-mRNA-1.m	succinyl-CoA ligase		Mitochondrial transit peptide	0.7759
NannoCCMP1779|10235-mRNA-1.m	NADH:ubiquinone oxidoreductase subunit 10	Nuo10	Mitochondrial transit peptide	0.8453
NannoCCMP1779|9984-mRNA-1.m	F-type H-ATPase beta subunit	Atp5B	Mitochondrial transit peptide	0.8258
NannoCCMP1779|10955-mRNA-1.m	ATP synthase O subunit	Atp5C1	Mitochondrial transit peptide	0.7825
NannoCCMP1779|8327-mRNA-1.m	Ubiquinol-cytochrome c reductase iron-sulfur subunit 1	Risp1	Mitochondrial transit peptide	0.8576
NannoCCMP1779|6999-mRNA-1.m	F1F0 ATP synthase gamma subunit	Atp3	Mitochondrial transit peptide	0.7785
NannoCCMP1779|10056-mRNA-1.m	succinate dehydrogenase flavoprotein subunit	Sdh2	Mitochondrial transit peptide	0.7932
NannoCCMP1779|9301-mRNA-1.m	ubiquinol cytochrome c reductase cytochrome c1	CytC1	Mitochondrial transit peptide	0.6578
NannoCCMP1779|10718-mRNA-1.m	F0F1 ATP synthase subunit alpha	Atp5A1	Mitochondrial transit peptide	0.7667
NannoCCMP1779|10134-mRNA-1.m	ATP synthase mitochondrial F1 complex assembly factor 2	AtpAF2	Mitochondrial transit peptide	0.8286
NannoCCMP1779|635-mRNA-1.m	cytochrome b-c1 complex 50 kDa subunit 1	Qcr1	Mitochondrial transit peptide	0.8401
NannoCCMP1779|8242-mRNA-1	cytochrome c oxidase molecular chaperone/heat shock protein	Ssc1	Mitochondrial transit peptide	0.845
NannoCCMP1779|497-mRNA-1.m	pyruvate kinase		Mitochondrial transit peptide	0.8528
NannoCCMP1779|11866-mRNA-1	NADH:ubiquinone oxidoreductase subunit 17	Nuo17	No N-terminal target peptide	0.8067
NannoCCMP1779|22-mRNA-1	cytochrome c oxidase assembly protein	Shy1	No N-terminal target peptide	0.7813
NannoCCMP1779|8327-mRNA-1.m	cytochrome b-c1 complex subunit Rieske	Rip1	No N-terminal target peptide	0.7372
NannoCCMP1779|10769-mRNA-1.m	succinate dehydrogenase subunit A	Sdh1	No N-terminal target peptide	0.8821
NannoCCMP1779|4684-mRNA-1.m	heme O synthase	Cox10	No N-terminal target peptide	0.8497
NannoCCMP1779|4145-mRNA-1.m	cytochrome c oxidase assembly protein	Cox11	No N-terminal target peptide	0.8265
NannoCCMP1779|11535-mRNA-1.m	cytochrome c oxidase subunit 6b	Cox12	No N-terminal target peptide	0.9114
NannoCCMP1779|925-mRNA-1.m	heme A synthase	Cox15	No N-terminal target peptide	0.7646
NannoCCMP1779|9640-mRNA-1	cytochrome c oxidase copper chaperone	Cox17	No N-terminal target peptide	0.5877
NannoCCMP1779|9179-mRNA-1	NADH:ubiquinone oxidoreductase subunit E	NuoE	Signal peptide	0.462
NannoCCMP1779|6751-mRNA-1.m	cytochrome c oxidase assembly protein	Sco1	Signal peptide	0.686
NannoCCMP1779|3454-mRNA-1.m	succinate dehydrogenase subunit D	Sdh4	Signal peptide	0.5494

## Sheet: Nucleus
ID	Description	Name	HECTAR prediction	Confidence Score
NannoCCMP1779|7609-mRNA-1.m	double strand breaking protein	Rad21	No N-terminal target peptide	0.512
NannoCCMP1779|3584-mRNA-1.m	DNA mismatch repair Muts2/Msh2	Msh2	No N-terminal target peptide	0.8629
NannoCCMP1779|11389-mRNA-1	homolog of bacterial MutS/ eukaryotic meiotic protein	Msh4	No N-terminal target peptide	0.7725
NannoCCMP1779|9305-mRNA-1.m	forms heterodimer with Msh4	Msh5	No N-terminal target peptide	0.8614
NannoCCMP1779|3969-mRNA-1.m	DNA mismatch repair	Msh6	No N-terminal target peptide	0.9089
NannoCCMP1779|7590-mRNA-1	3′-5′ dsDNA exonuclease and ssDNA endonuclease; forms complex with Rad50 and Xrs2/Nbs1	Mre11	No N-terminal target peptide	0.8984
NannoCCMP1779|9736-mRNA-1.m	typeII Topoisomerase VI subunit A	Spo11-1	No N-terminal target peptide	0.8999
NannoCCMP1779|8406-mRNA-1.m	typeII Topoisomerase VI subunit A	Spo11-2	No N-terminal target peptide	0.8596
NannoCCMP1779|8550-mRNA-1.m	DNA repair protein Rad50 - model at start of contig, N terminus	Rad50	No N-terminal target peptide	0.9041
NannoCCMP1779|6646-mRNA-1.m	Telomerase		No N-terminal target peptide	0.8348
NannoCCMP1779|10745-mRNA-1.m	rna polymerase ii largest subunit	RNA_PolII_L	No N-terminal target peptide	0.8728
NannoCCMP1779|2393-mRNA-1	Mnd1 domain, N-terminal	Mnd1	No N-terminal target peptide	0.9056
NannoCCMP1779|5701-mRNA-1.m	homolog of Rad51/ Dmc1 related/ Rad51/Dmc1 domain/ RecA family ATPase	Dmc1	No N-terminal target peptide	0.8852
NannoCCMP1779|2913-mRNA-1.m	HORMA domain containing protein, Hop1 like	Hop1	No N-terminal target peptide	0.6792
NannoCCMP1779|10516-mRNA-1.m	DNA mismatch repair Mut1 domain/ C terminus missing / end of contig	Mlh1	No N-terminal target peptide	0.9092
NannoCCMP1779|1899-mRNA-1	Rad51/dmc1 domain With Dmc1, catalyzes homologous DNA pairing and strand exchange	Rad51	No N-terminal target peptide	0.9
NannoCCMP1779|36-mRNA-1	Sec63 and Helicase domains/ meiotic recombination/ crossover/ rock'n'roller	Mer3	No N-terminal target peptide	0.8913
NannoCCMP1779|8165-mRNA-1	rna polymerase ii second largest subunit	RNA PolII SL	No N-terminal target peptide	0.8988

## Sheet: secretory
ID	Description	Name	HECTAR prediction	Confidence Score
NannoCCMP1779|3526-mRNA-1.m	vesicular fusion protein sec18	sec18	No N-terminal target peptide	0.8925
NannoCCMP1779|4192-mRNA-1	microsomal signal peptidase	sec11	No N-terminal target peptide	0.8716
NannoCCMP1779|7839-mRNA-1.m	N terminus of COP II vesicle component Sec13	sec13	No N-terminal target peptide	0.905
NannoCCMP1779|4386-mRNA-1.m	Brefeldin A-inhibited guanine nucleotide-exchange protein, putative	sec7	No N-terminal target peptide	0.6294
NannoCCMP1779|4054-mRNA-1.m	clathrin heavy chain	clathrin	No N-terminal target peptide	0.7994
NannoCCMP1779|515-mRNA-1.m	cop II coat subunit	sec24A	No N-terminal target peptide	0.869
NannoCCMP1779|7814-mRNA-1	Golgi SNAP receptor	SNARE	No N-terminal target peptide	0.8392
NannoCCMP1779|3702-mRNA-1	Dynein Light Chain	dyneinLC	No N-terminal target peptide	0.8973
NannoCCMP1779|5750-mRNA-1	synaptobrevin/ VAMP like protein	sec22	No N-terminal target peptide	0.846
NannoCCMP1779|11163-mRNA-1.m	vesicle coat complex cubunit sec23/ N terminus	sec23	No N-terminal target peptide	0.8662
NannoCCMP1779|308-mRNA-2.m	N terminus of COP II vesicle component Sec13	COPII	No N-terminal target peptide	0.8778
NannoCCMP1779|6736-mRNA-1	RAB GTPase	sec4	No N-terminal target peptide	0.8873
NannoCCMP1779|3825-mRNA-1.m	exocytosis protein complex part, putative	sec6	No N-terminal target peptide	0.8731
NannoCCMP1779|3593-mRNA-1.m	alpha soluble NSF attachment protein	sec17	No N-terminal target peptide	0.901
NannoCCMP1779|5562-mRNA-1.m	Dynein Heavy Chain	dyneinHC	No N-terminal target peptide	0.8885
NannoCCMP1779|7692-mRNA-1	rho type ras gtpase	rho_ras	No N-terminal target peptide	0.8208
NannoCCMP1779|4669-mRNA-1.m	coatomer subunit alpha	COP I	No N-terminal target peptide	0.8553
NannoCCMP1779|9704-mRNA-1.m	sec14 cytosolic factor/ PI transfer protein	sec14	Signal peptide	0.691
NannoCCMP1779|10120-mRNA-1.m	cop cpated vesicle membrane protein p24	EMP24	Signal peptide	0.608
NannoCCMP1779|825-mRNA-1	preprotein translocase	sec61	Type II signal anchor	0.676
